# Supplementary material for: Insight into resident burnout, mental wellness, and coping mechanisms early in the COVID-19 pandemic
Source: PLoS One. 2021 Apr 15;16(4):e0250104. doi: 10.1371/journal.pone.0250104 (PMC8049262; doi:10.1371/journal.pone.0250104)
Supplement: S1 Data — (XLSX) [file pone.0250104.s001.xlsx]

## Sheet: Data
What is your gender?	What is your age?	Marital Status	What is your specialty?	US Region	As of taking this survey, how many confirmed cases of COVID-19 are in your state? (estimate)	Do you use strategies to increase your mindfulness?	Institutional Support	During the past month, have you felt burned out from your work?	During the past month, have you worried that your work is hardening you emotionally?	During the past month, have you often been bothered by feeling down, depressed, or hopeless?	During the past month, have you fallen asleep while sitting inactive in a public place?	During the past month, have you felt that all things you had to do were piling up so high that you could not overcome them?	During the past month, have you been bothered by emotional problems (such as feeling anxious, depressed, or irritable)?	During the past month, has your physical health interfered with your ability to do your daily work at home and/or away from home?	Wellness Score	I tend to bounce back quickly after hard times.	I have a hard time making it through stressful events.	It does not take me long to recover from a stressful event.	It is hard for me to snap back when something bad happens.	I usually come through difficult times with little trouble	I tend to take a long time to get over set-backs in my life.	Total Resilience	Resilience score
Response (0=Female, 1=Male)	Response (<25=0, 25-29=1, 30-34=2, 35-39=3, >39=4)	Response (single=0, married=1, divorced=2)	Response (anesthesia=0, dermatology=1, EM=2, FM=3, IM=4, neurology=5, Ob=6, other=7, path=8, peds=9, PMR=10, psych=11, Rad=12, surg=13)	Response (0=Midwest (The Midwest includes Ohio, Michigan, Indiana, Wisconsin, Illinois, Minnesota, Iowa, Missouri, 0rth Dakota, South Dakota, Nebraska, and Kansas), 1=NorthEast (The Nrtheast includes Maine, New Hampshire, Vermont, Massachusetts, Rhode Island, Connecticut, New York, New Jersey, and Pennsylvania), 2=South (The South includes: Delaware, Maryland, Virginia, West Virginia, Kentucky, 0…	Response (0=<500, 1=500-1000, 2=1000-5000, 3=5000-10000, 4=10000-20000, 5=>20000)	Response (0=No, 1=Yes)	Response (0=No, 1=Yes)
0	1	0	3	3	4	1	1	1	0	1	0	0	1	0	3	4	4	3	4	3	4	22	3.66667
0	2	1	9	2	5	1	1	0	0	0	0	0	1	0	1	4	4	5	4	2	5	24	4
0	1	0	9	2	5	1	1	0	0	0	0	0	1	0	1	3	2	3	2	3	4	17	2.83333
0	4	1	3	3	4	1	1	0	0	0	0	0	1	0	1	4	4	2	4	4	4	22	3.66667
0	1	0	7	3	2	1	0	1	0	1	0	0	1	0	3	4	4	4	4	4	4	24	4
0	2	0	9	3	3	1	1	1	1	1	0	0	1	0	4	4	4	3	3	2	3	19	3.16667
0	2	1	6	3	5	0	1	1	0	1	0	1	0	0	3	4	4	1	4	2	2	17	2.83333
0	2	0	9	2	5	1	1	1	1	0	0	1	0	0	3	4	4	4	4	4	4	24	4
0	1	0	3	3	4	1	1	1	1	1	0	1	1	1	6	2	2	2	2	2	1	11	1.83333
0	1	0	9	2	5	1	1	1	0	0	0	0	0	0	1	5	4	4	4	4	4	25	4.16667
0	1	0	6	3	5	1	1	1	0	0	0	0	1	0	2	5	5	4	4	5	4	27	4.5
0	2	1	13	2	5	1	1	1	1	1	1	0	1	0	5	4	5	4	4	4	4	25	4.16667
0	3	1	5	0	3	1	1	1	1	1	0	1	1	0	5	4	4	4	4	5	4	25	4.16667
0	2	0	9	2	5	1	0	0	0	0	0	0	1	0	1	4	4	4	4	4	4	24	4
0	2	1	13	1	5	0	0	1	1	1	0	1	1	1	6	3	2	2	3	2	2	14	2.33333
0	1	0	9	2	5	0	1	1	1	1	0	1	1	0	5	4	2	4	4	3	4	21	3.5
0	1	1	9	2	5	1	1	1	1	0	0	0	1	0	3	4	4	4	4	3	4	23	3.83333
0	3	1	3	2	2	1	0	0	1	0	0	0	1	0	2	5	1	5	5	4	5	25	4.16667
0	1	1	3	0	2	1	1	1	1	1	0	0	1	0	4	3	3	3	3	3	3	18	3
0	2	0	3	3	5	1	1	0	1	0	0	0	1	0	2	5	5	5	5	5	5	30	5
0	2	0	11	3	4	1	1	1	1	0	1	0	1	0	4	4	3	4	4	3	4	22	3.66667
0	3	1	11	2	2	1	1	1	1	1	0	1	1	0	5	5	4	4	4	4	4	25	4.16667
0	1	0	3	2	5	0	1	0	1	0	0	0	0	0	1	4	4	3	4	4	4	23	3.83333
0	1	1	3	0	2	1	1	1	1	1	0	1	1	0	5	4	1	3	4	1	4	17	2.83333
0	1	1	11	2	2	1	1	1	1	1	0	0	1	0	4	4	4	4	4	4	4	24	4
0	2	0	8	2	3	0	1	0	0	0	0	0	1	0	1	4	4	4	4	2	4	22	3.66667
0	2	1	8	2	3	0	1	0	0	0	0	0	0	0	0	5	3	2	3	3	2	18	3
0	2	1	3	2	5	1	1	0	0	1	0	0	1	0	2	3	4	4	3	3	3	20	3.33333
0	1	2	3	2	2	1	1	0	0	0	0	1	0	0	1	3	4	3	3	3	4	20	3.33333
0	1	0	13	0	5	1	1	0	0	1	0	1	1	1	4	4	5	5	4	4	4	26	4.33333
0	2	1	3	1	5	1	1	1	1	1	0	1	1	0	5	4	4	2	4	3	4	21	3.5
0	4	1	3	0	5	1	1	1	1	1	0	0	1	0	4	4	3	4	3	3	4	21	3.5
0	2	0	3	2	3	1	1	1	1	0	0	0	0	0	2	4	4	4	3	4	4	23	3.83333
0	1	0	3	1	2	1	1	1	1	1	1	1	1	1	7	3	3	3	3	3	3	18	3
0	1	0	9	3	5	0	1	1	0	1	0	0	1	0	3	4	3	4	3	4	3	21	3.5
0	2	2	3	1	5	0	1	1	0	1	0	0	1	0	3	4	4	2	4	3	3	20	3.33333
0	2	1	11	2	2	1	1	1	1	1	1	1	1	0	6	4	2	4	3	4	4	21	3.5
0	2	1	1	1	5	1	1	0	0	0	0	1	1	0	2	4	4	3	3	3	4	21	3.5
0	1	1	3	3	4	1	1	0	0	0	0	0	0	0	0	4	4	5	4	4	5	26	4.33333
0	2	0	2	0	5	1	1	1	0	1	0	1	1	0	4	3	3	2	2	3	3	16	2.66667
0	3	1	11	2	5	1	1	0	0	0	0	0	0	0	0	4	4	4	4	4	4	24	4
0	1	0	2	2	3	1	1	1	1	0	0	1	1	1	5	3	4	2	3	3	3	18	3
0	1	1	3	2	5	0	1	1	1	1	0	1	1	1	6	5	4	2	4	4	4	23	3.83333
0	1	0	3	2	3	1	1	1	0	0	0	0	0	0	1	3	3	2	3	3	2	16	2.66667
0	2	0	3	0	0	1	1	1	1	1	0	1	1	1	6	4	4	4	4	3	4	23	3.83333
0	2	0	3	0	4	1	1	0	1	1	0	0	1	0	3	2	2	2	1	2	2	11	1.83333
0	2	1	3	0	2	1	1	0	1	0	0	1	1	0	3	5	4	4	4	4	4	25	4.16667
0	3	0	3	1	0	0	1	1	1	1	0	1	1	0	5	4	4	2	4	2	4	20	3.33333
0	1	1	3	3	4	1	1	0	1	0	0	0	0	0	1	4	4	4	4	4	4	24	4
0	3	0	3	3	5	1	1	0	1	1	0	0	1	0	3	4	2	2	4	2	1	15	2.5
0	2	0	3	3	5	1	1	1	1	1	0	0	1	0	4	4	4	4	3	2	3	20	3.33333
0	1	0	2	1	1	1	1	0	0	1	0	0	1	0	2	4	3	4	4	4	4	23	3.83333
0	1	0	3	1	0	1	1	0	0	1	0	1	1	0	3	5	5	5	5	5	5	30	5
0	4	2	3	1	5	1	0	1	1	1	0	0	1	0	4	4	4	4	4	4	2	22	3.66667
0	1	0	3	3	5	1	1	0	0	1	0	0	0	1	2	5	5	4	3	4	4	25	4.16667
0	1	1	3	2	3	1	1	1	1	1	0	0	1	1	5	4	5	4	4	2	4	23	3.83333
0	1	0	2	1	2	1	1	1	1	1	1	1	1	0	6	4	3	3	3	3	3	19	3.16667
0	1	1	3	3	5	0	1	0	0	1	0	0	1	0	2	5	4	5	4	4	4	26	4.33333
1	1	0	3	3	5	1	1	1	1	1	0	1	1	0	5	3	2	2	2	2	2	13	2.16667
0	1	1	3	3	4	1	1	0	0	0	0	0	1	0	1	5	4	5	5	4	4	27	4.5
0	2	0	6	2	4	0	1	1	1	1	0	0	1	0	4	4	4	4	3	2	3	20	3.33333
0	2	1	3	3	4	1	1	1	1	1	0	1	1	1	6	4	5	4	4	4	5	26	4.33333
0	1	1	3	3	2	1	0	1	0	0	0	0	1	0	2	4	4	3	4	3	3	21	3.5
0	1	0	3	3	5	1	1	0	0	0	0	0	0	0	0	4	4	4	4	4	4	24	4
0	3	0	2	1	4	1	1	1	1	1	0	1	1	0	5	3	4	2	2	2	3	16	2.66667
0	1	0	6	2	2	1	1	0	0	0	0	0	0	0	0	5	4	4	4	4	4	25	4.16667
0	1	0	2	2	2	1	1	1	1	1	0	1	1	0	5	4	4	4	4	3	3	22	3.66667
0	3	1	2	2	5	1	1	1	1	1	0	1	1	0	5	4	4	4	4	4	4	24	4
0	1	0	2	2	5	1	1	1	1	1	1	1	1	0	6	4	4	4	4	3	4	23	3.83333
0	2	1	3	3	4	1	1	1	1	1	0	1	1	0	5	4	4	4	4	3	3	22	3.66667
0	2	1	3	3	4	1	1	1	1	1	0	0	1	0	4	3	4	2	3	2	4	18	3
0	1	1	3	1	5	1	1	1	1	1	0	1	1	0	5	5	4	4	4	4	4	25	4.16667
0	4	2	3	1	5	0	0	0	1	1	0	0	1	0	3	4	4	3	4	3	4	22	3.66667
0	1	0	7	0	3	1	1	1	0	0	0	0	0	0	1	5	4	4	4	4	4	25	4.16667
0	2	0	3	3	1	0	1	0	0	0	0	1	1	0	2	5	4	2	2	4	4	21	3.5
0	4	1	3	0	2	1	1	0	1	1	0	0	1	1	4	2	2	2	2	2	3	13	2.16667
0	1	1	3	3	2	1	1	0	0	0	0	0	0	0	0	4	4	4	4	4	4	24	4
0	1	1	3	0	5	0	1	1	1	1	0	0	0	0	3	4	5	4	5	4	4	26	4.33333
0	2	0	3	0	2	0	0	0	0	1	0	0	1	0	2	4	4	4	4	4	4	24	4
0	1	0	3	0	1	1	1	1	1	1	0	0	1	0	4	4	4	4	4	4	4	24	4
0	2	1	3	3	5	0	1	0	0	0	0	0	0	0	0	4	4	4	4	4	4	24	4
0	2	0	3	3	5	1	1	1	1	1	0	1	1	1	6	4	4	2	4	4	4	22	3.66667
0	1	0	3	2	5	1	1	1	0	0	0	0	1	0	2	3	4	4	2	5	4	22	3.66667
0	1	1	3	0	5	1	1	1	1	1	0	1	1	0	5	4	4	2	4	2	4	20	3.33333
0	2	1	3	1	5	0	0	1	1	0	0	0	0	0	2	4	4	4	4	4	4	24	4
0	1	0	3	3	5	1	0	1	1	1	0	1	1	0	5	5	3	4	4	4	4	24	4
0	1	0	3	2	3	0	1	0	1	0	0	0	1	0	2	4	2	4	2	2	3	17	2.83333
0	1	1	3	0	5	1	1	1	1	1	1	0	1	0	5	4	3	3	4	4	3	21	3.5
0	1	1	6	2	3	1	1	1	0	1	0	1	1	0	4	4	2	3	4	2	4	19	3.16667
0	2	0	3	0	2	0	0	0	0	0	0	0	0	0	0	4	4	3	3	4	3	21	3.5
0	2	1	2	0	4	1	1	0	1	0	0	0	1	0	2	4	4	4	4	4	3	23	3.83333
0	4	1	9	0	5	1	1	0	0	0	0	0	1	0	1	4	4	2	4	2	3	19	3.16667
0	1	0	3	2	3	1	1	0	0	0	0	0	0	0	0	5	4	4	4	4	4	25	4.16667
0	1	0	6	2	3	0	1	1	1	1	0	1	1	0	5	4	4	4	4	3	4	23	3.83333
0	2	1	3	1	3	1	0	1	1	1	0	1	1	0	5	4	4	4	4	2	4	22	3.66667
0	3	1	3	0	5	1	1	0	1	0	0	0	1	0	2	4	3	4	4	4	4	23	3.83333
0	2	1	2	0	5	1	1	0	1	0	0	0	1	0	2	3	4	2	3	4	4	20	3.33333
0	1	0	3	1	5	1	1	1	0	1	0	0	1	0	3	3	4	3	4	3	3	20	3.33333
0	1	0	2	2	1	1	0	1	1	1	0	0	1	1	5	3	3	3	3	2	2	16	2.66667
0	2	1	3	3	5	0	1	1	1	0	0	1	0	0	3	4	4	4	4	4	4	24	4
0	1	0	3	1	0	1	1	1	1	1	0	1	1	1	6	4	2	4	3	3	4	20	3.33333
0	1	1	3	3	4	1	1	0	1	0	0	1	1	0	3	5	4	5	5	4	4	27	4.5
0	1	1	3	2	4	1	1	1	1	0	0	0	1	0	3	4	4	4	4	4	4	24	4
0	2	2	3	3	2	1	1	0	0	0	0	0	0	0	0	5	5	5	5	5	5	30	5
0	2	1	7	0	5	1	1	1	1	1	0	0	1	0	4	4	4	4	4	2	4	22	3.66667
0	1	0	3	0	2	1	1	0	1	1	0	0	1	0	3	4	5	4	4	4	4	25	4.16667
0	1	1	3	0	5	0	1	0	0	0	0	0	0	0	0	4	4	4	4	4	4	24	4
0	4	0	2	0	5	1	1	1	1	0	0	0	1	0	3	5	4	4	4	4	4	25	4.16667
0	1	0	3	0	5	1	0	1	1	1	0	1	1	1	6	3	3	3	3	3	3	18	3
0	2	1	3	0	5	1	1	1	1	1	0	1	1	1	6	3	3	3	3	3	3	18	3
0	1	0	3	0	5	1	1	0	1	1	0	0	1	0	3	4	4	4	4	4	4	24	4
0	2	1	3	2	2	1	1	1	1	0	0	0	1	0	3	4	3	4	2	4	2	19	3.16667
0	1	1	11	1	5	1	1	0	0	0	0	0	0	0	0	4	4	3	3	4	4	22	3.66667
0	1	1	11	2	2	1	1	1	1	1	0	0	1	0	4	4	3	3	3	3	3	19	3.16667
0	3	1	9	0	3	1	1	0	0	0	0	0	0	0	0	4	4	4	3	4	4	23	3.83333
0	2	0	2	1	5	0	1	1	1	1	0	0	1	1	5	5	4	4	4	4	4	25	4.16667
0	1	0	3	0	3	0	1	1	1	0	0	0	1	0	3	4	4	2	4	4	4	22	3.66667
0	1	0	3	3	4	1	1	0	1	1	0	1	1	1	5	1	2	2	5	2	1	13	2.16667
0	3	0	3	3	5	0	1	1	1	1	0	1	1	0	5	3	2	2	3	2	2	14	2.33333
0	1	0	3	1	2	1	0	1	1	1	0	0	1	0	4	4	4	3	4	4	4	23	3.83333
0	1	0	2	0	5	1	1	1	1	1	1	0	1	0	5	4	5	4	5	4	4	26	4.33333
0	3	1	3	3	5	1	1	1	1	0	1	1	1	0	5	4	4	3	2	3	3	19	3.16667
0	1	1	3	3	5	1	1	0	0	0	0	0	1	0	1	4	3	4	3	3	3	20	3.33333
0	1	0	3	3	5	1	1	1	1	1	0	0	1	0	4	4	3	3	3	4	3	20	3.33333
0	3	1	3	3	3	1	1	1	0	0	0	0	1	0	2	4	4	4	4	3	4	23	3.83333
0	2	1	3	3	2	1	1	1	0	1	0	0	1	0	3	2	2	2	2	2	3	13	2.16667
0	1	1	3	2	3	1	1	1	1	1	0	1	1	0	5	4	4	2	3	4	4	21	3.5
0	1	1	3	3	3	1	1	0	0	1	0	0	1	0	2	4	2	3	2	2	4	17	2.83333
0	2	1	3	1	5	0	0	1	1	0	0	0	0	0	2	3	4	4	4	4	2	21	3.5
0	2	0	3	3	5	1	1	1	0	1	0	0	1	0	3	3	4	4	4	2	5	22	3.66667
0	4	1	3	3	5	1	1	0	0	0	0	0	0	0	0	5	5	5	5	5	5	30	5
0	1	0	3	2	3	0	0	0	1	1	0	0	1	0	3	4	3	3	4	3	3	20	3.33333
0	4	1	3	0	1	0	1	0	0	0	0	0	0	0	0	3	5	1	2	3	2	16	2.66667
0	3	1	3	0	3	1	1	0	0	1	0	0	1	0	2	4	4	4	4	3	4	23	3.83333
0	1	1	3	0	0	1	1	1	1	1	0	0	1	1	5	4	3	4	3	3	4	21	3.5
0	2	0	3	0	1	1	1	0	0	0	0	0	0	0	0	5	4	4	4	4	4	25	4.16667
0	3	1	3	0	2	0	1	0	0	0	0	0	0	0	0	5	5	5	5	5	5	30	5
0	4	1	9	1	3	0	1	0	0	0	0	1	0	0	1	4	4	3	4	4	4	23	3.83333
0	1	0	2	0	5	1	1	1	1	0	0	0	1	0	3	4	4	4	4	3	3	22	3.66667
0	2	1	11	1	2	1	1	1	1	0	0	1	1	0	4	5	4	4	4	4	4	25	4.16667
0	1	0	6	1	5	1	1	0	0	0	0	0	0	0	0	5	5	5	4	4	4	27	4.5
0	4	0	7	0	3	1	0	0	1	1	1	1	1	1	6	2	2	3	3	3	3	16	2.66667
0	1	0	6	0	4	1	1	0	0	0	0	0	1	0	1	3	4	2	3	3	4	19	3.16667
0	1	1	3	3	3	1	1	1	0	0	0	0	1	0	2	4	4	3	3	4	3	21	3.5
0	1	1	3	2	4	1	0	1	1	1	0	0	1	0	4	4	4	4	4	4	4	24	4
0	4	1	2	0	5	0	1	0	0	0	1	0	0	0	1	4	5	5	5	4	5	28	4.66667
0	1	0	3	0	1	1	1	1	1	1	0	1	1	1	6	4	3	4	4	3	1	19	3.16667
0	2	1	3	0	5	1	0	1	1	1	0	0	1	1	5	4	4	2	2	4	4	20	3.33333
0	1	0	3	2	3	1	1	1	1	0	1	1	1	0	5	5	5	2	4	4	4	24	4
0	1	0	3	0	5	1	0	1	1	1	1	1	1	1	7	2	2	2	2	4	4	16	2.66667
0	1	0	2	2	4	1	1	1	0	0	1	0	1	0	3	3	4	3	3	4	3	20	3.33333
0	1	1	6	0	5	1	1	1	1	1	0	1	1	1	6	4	4	2	3	3	4	20	3.33333
0	1	1	3	0	2	1	1	0	1	0	0	0	1	0	2	4	5	2	4	4	4	23	3.83333
0	2	1	3	0	3	1	0	0	0	0	0	0	1	0	1	4	4	2	4	4	3	21	3.5
0	1	1	5	2	5	1	1	0	0	0	0	0	0	0	0	5	4	4	3	4	3	23	3.83333
0	1	0	2	2	5	1	1	0	0	0	0	0	1	0	1	3	2	2	1	2	2	12	2
0	1	0	2	2	3	0	0	0	1	1	1	1	1	0	5	4	2	3	2	4	2	17	2.83333
0	1	0	2	2	3	1	1	0	0	0	0	0	1	0	1	5	4	2	4	3	4	22	3.66667
0	1	1	6	2	5	0	1	1	1	0	0	0	1	0	3	4	3	4	4	3	4	22	3.66667
0	2	1	8	0	3	1	1	0	0	0	0	0	0	0	0	5	4	4	4	4	3	24	4
0	1	1	11	1	1	0	1	1	1	1	0	1	1	0	5	4	2	2	2	4	4	18	3
0	2	0	6	1	5	1	1	1	1	1	0	0	1	0	4	4	3	3	4	4	4	22	3.66667
0	2	0	11	1	5	0	1	1	1	1	0	1	1	1	6	5	5	4	4	4	5	27	4.5
0	2	0	9	0	2	1	1	0	1	0	0	0	1	0	2	5	4	5	5	5	4	28	4.66667
0	1	1	11	1	5	1	1	1	1	1	0	0	1	0	4	5	4	5	4	4	4	26	4.33333
0	2	1	11	1	5	1	0	1	1	1	0	1	1	0	5	4	4	4	4	4	4	24	4
0	4	1	2	0	4	0	1	1	1	0	0	0	1	1	4	5	4	4	4	4	4	25	4.16667
0	1	0	11	2	5	1	1	1	1	0	0	0	1	0	3	4	4	4	4	3	5	24	4
0	1	1	3	0	4	0	0	1	1	1	0	0	1	0	4	4	4	3	4	4	4	23	3.83333
0	1	1	11	1	2	1	1	1	0	0	0	0	1	0	2	4	2	4	4	4	4	22	3.66667
0	2	1	0	0	4	0	1	1	0	1	0	1	1	0	4	5	3	5	3	3	4	23	3.83333
0	1	0	11	2	5	1	0	0	0	0	0	1	1	0	2	3	3	2	2	2	3	15	2.5
0	1	0	0	0	4	1	1	0	0	0	0	0	1	0	1	4	4	4	4	4	4	24	4
0	1	0	11	1	1	1	1	0	0	0	0	0	0	0	0	4	4	4	4	4	4	24	4
0	1	0	11	2	5	1	1	1	1	1	0	1	1	1	6	4	4	2	4	4	4	22	3.66667
0	0	0	9	2	2	1	1	1	1	1	1	1	1	1	7	4	4	4	4	4	4	24	4
0	3	1	4	0	4	1	1	0	1	1	0	0	1	1	4	4	3	4	3	4	2	20	3.33333
0	4	1	11	2	2	1	1	1	0	0	0	1	1	0	3	4	4	4	3	4	4	23	3.83333
0	1	0	11	2	5	1	11	1	0	1	1	1	1	1	6	5	1	5	1	3	1	16	2.66667
0	1	0	11	1	2	1	1	0	1	1	0	0	1	0	3	4	2	3	3	3	3	18	3
0	2	1	9	3	3	1	1	0	0	1	0	0	1	0	2	5	5	5	5	5	5	30	5
0	4	1	11	0	2	1	1	0	0	0	0	0	1	0	1	3	3	3	3	3	4	19	3.16667
0	1	0	9	2	2	1	1	0	0	0	0	0	1	0	1	4	4	4	4	3	4	23	3.83333
0	2	0	6	2	4	1	1	0	1	0	1	0	0	0	2	5	2	4	3	3	3	20	3.33333
0	1	0	9	2	2	1	1	1	1	0	0	1	1	0	4	5	5	4	4	4	4	26	4.33333
0	2	1	8	3	5	1	1	0	0	0	0	1	1	0	2	4	4	4	4	4	4	24	4
0	2	0	9	2	3	1	1	0	0	0	0	0	1	0	1	3	4	3	4	4	5	23	3.83333
0	2	0	9	2	2	0	1	1	0	1	1	0	1	0	4	4	4	2	4	2	4	20	3.33333
0	1	0	9	0	3	1	1	0	0	0	0	0	0	0	0	4	4	4	4	4	4	24	4
0	2	0	9	2	5	1	1	0	0	0	0	0	0	1	1	3	2	3	3	3	3	17	2.83333
0	2	1	9	2	2	0	1	0	0	0	0	0	0	0	0	4	4	4	4	4	4	24	4
0	1	0	9	0	2	1	1	1	1	0	0	0	0	0	2	5	4	5	5	4	5	28	4.66667
0	1	0	9	3	3	1	1	1	1	1	0	1	1	1	6	4	4	4	4	3	4	23	3.83333
0	1	1	9	2	3	1	1	1	1	0	0	0	1	0	3	4	4	4	4	4	4	24	4
0	4	1	9	3	3	0	1	0	0	1	1	0	0	0	2	4	4	4	5	4	4	25	4.16667
0	1	1	9	2	1	1	1	1	1	1	0	1	1	0	5	4	4	4	3	3	4	22	3.66667
0	1	1	9	2	3	1	1	0	0	0	0	0	0	0	0	4	2	4	2	3	4	19	3.16667
0	2	1	9	2	5	1	1	0	0	0	0	0	0	0	0	5	5	5	5	4	5	29	4.83333
0	1	1	9	2	5	1	1	0	1	1	0	0	1	0	3	4	3	2	3	3	3	18	3
0	1	1	9	3	3	1	1	1	1	0	0	0	1	0	3	4	4	4	4	4	4	24	4
0	2	1	9	2	2	1	1	1	1	1	0	0	1	0	4	4	2	4	4	4	4	22	3.66667
0	1	0	6	1	5	1	1	1	0	0	0	1	1	0	3	3	4	2	3	3	2	17	2.83333
0	2	0	1	3	5	1	1	0	0	1	0	0	1	0	2	4	3	2	2	4	3	18	3
0	2	0	9	2	5	1	1	1	0	1	0	1	1	1	5	4	4	2	4	4	4	22	3.66667
0	1	0	9	2	3	1	1	0	0	0	0	0	1	0	1	4	4	4	4	4	4	24	4
0	2	1	9	3	2	1	1	1	1	1	0	1	1	0	5	3	3	3	2	3	3	17	2.83333
0	1	1	9	2	3	1	1	0	0	1	0	0	1	0	2	5	4	4	4	4	4	25	4.16667
0	3	1	9	2	3	0	1	1	1	1	0	1	1	0	5	3	2	3	2	2	2	14	2.33333
0	2	1	13	1	5	1	1	1	1	1	1	1	1	1	7	3	3	3	4	3	4	20	3.33333
0	1	1	9	3	3	1	1	1	1	1	0	1	1	0	5	4	2	3	4	4	3	20	3.33333
0	4	1	9	1	5	1	1	1	0	0	0	0	1	0	2	5	4	4	4	3	4	24	4
0	1	0	9	2	5	1	1	1	1	1	0	1	1	0	5	3	2	2	4	3	3	17	2.83333
0	2	0	9	3	3	1	1	0	0	0	0	0	1	0	1	5	4	4	5	3	4	25	4.16667
0	1	0	11	3	3	1	1	0	0	1	0	0	1	0	2	4	4	4	4	4	4	24	4
0	3	1	9	1	5	1	1	1	1	0	0	0	1	1	4	4	3	4	2	3	2	18	3
0	4	1	9	2	2	1	1	0	1	0	0	1	1	0	3	4	4	4	4	3	4	23	3.83333
0	2	2	13	1	5	1	1	1	0	1	1	0	1	1	5	5	5	5	5	5	5	30	5
0	1	1	6	0	3	0	1	1	1	1	1	1	1	1	7	4	4	3	2	2	4	19	3.16667
0	1	1	13	0	4	0	1	0	1	0	0	0	1	0	2	4	5	4	5	4	4	26	4.33333
0	1	0	6	0	4	1	1	0	1	0	0	0	0	0	1	4	3	3	4	2	4	20	3.33333
0	1	0	6	1	4	0	1	0	1	0	0	1	1	0	3	3	3	3	2	2	2	15	2.5
0	2	0	6	0	2	1	1	1	1	1	0	1	1	1	6	3	3	3	3	3	3	18	3
0	2	1	6	0	2	1	1	1	1	1	0	1	1	0	5	4	4	2	4	4	4	22	3.66667
0	1	0	11	3	3	1	1	0	0	1	0	0	1	0	2	2	2	2	2	2	2	12	2
0	2	0	13	2	2	0	1	0	0	0	0	0	1	0	1	4	4	4	4	4	4	24	4
0	1	0	13	0	5	0	1	1	1	1	0	1	1	1	6	4	4	4	2	4	2	20	3.33333
0	1	0	13	0	5	0	1	0	0	1	0	0	0	0	1	5	4	4	4	4	4	25	4.16667
0	3	1	0	3	5	1	1	1	0	0	0	0	1	0	2	5	5	3	3	3	3	22	3.66667
0	1	0	13	0	5	1	1	0	0	0	0	0	0	0	0	5	4	4	5	2	4	24	4
0	1	0	13	3	1	1	1	0	1	1	0	0	1	1	4	5	4	4	4	4	4	25	4.16667
0	3	0	0	1	1	1	1	0	0	0	0	0	0	0	0	5	5	5	5	5	5	30	5
0	1	0	6	2	5	1	1	0	0	0	0	0	0	0	0	4	4	4	4	3	3	22	3.66667
0	1	0	6	0	5	1	1	0	1	0	0	0	0	0	1	5	4	4	4	2	4	23	3.83333
0	2	0	13	1	5	1	1	1	1	1	1	1	1	1	7	5	4	4	4	4	4	25	4.16667
0	1	0	6	2	5	1	1	1	1	1	0	0	1	0	4	5	4	4	4	3	3	23	3.83333
0	2	1	6	2	5	1	1	0	0	0	0	0	0	0	0	5	5	5	5	5	5	30	5
0	1	0	8	1	5	1	1	1	1	1	0	0	1	0	4	4	2	2	4	2	3	17	2.83333
0	4	0	4	2	5	0	0	1	1	1	0	1	1	0	5	4	3	3	3	2	3	18	3
0	2	1	13	0	5	1	1	0	0	1	0	0	1	0	2	4	4	4	4	4	4	24	4
0	1	0	2	0	4	1	1	0	0	0	0	0	1	0	1	4	4	4	4	4	4	24	4
0	1	1	6	2	5	1	0	0	0	0	0	1	1	0	2	4	4	2	4	4	4	22	3.66667
0	1	0	0	1	2	1	0	1	1	1	0	1	1	0	5	2	2	2	2	2	2	12	2
0	2	1	6	1	5	0	1	0	0	0	0	0	0	0	0	4	4	4	4	4	4	24	4
0	2	1	6	2	3	1	1	1	1	0	1	1	1	0	5	4	4	3	4	3	4	22	3.66667
0	2	1	6	2	3	1	1	1	1	1	0	1	1	0	5	2	2	2	2	2	2	12	2
0	1	0	6	2	0	0	1	1	1	0	0	1	1	0	4	4	4	2	4	4	3	21	3.5
0	1	1	6	0	2	0	1	0	0	1	0	0	1	0	2	4	3	3	4	4	4	22	3.66667
0	1	0	6	0	2	0	1	1	1	1	1	1	1	1	7	3	3	3	3	3	4	19	3.16667
0	1	0	6	3	3	1	1	1	1	1	0	0	0	0	3	5	5	4	4	5	5	28	4.66667
0	2	0	2	1	5	1	1	1	0	1	0	0	1	0	3	4	4	4	4	3	4	23	3.83333
0	1	0	13	1	5	0	1	1	1	1	1	0	1	1	6	3	4	3	4	2	4	20	3.33333
0	1	0	6	2	3	1	1	0	0	0	0	0	0	0	0	4	5	2	4	4	5	24	4
0	2	0	13	3	5	0	1	1	1	0	0	0	1	0	3	5	5	5	5	4	4	28	4.66667
0	2	1	6	1	5	0	1	1	1	0	0	0	1	0	3	4	3	3	3	3	3	19	3.16667
0	1	1	8	2	2	1	1	0	1	1	0	0	1	0	3	4	4	1	4	2	4	19	3.16667
0	2	0	4	3	3	1	1	1	1	1	0	1	1	0	5	2	2	2	2	2	2	12	2
0	1	0	13	1	5	0	0	1	1	1	1	1	1	1	7	4	3	3	4	4	4	22	3.66667
0	2	0	13	3	1	1	1	1	0	1	1	1	1	0	5	3	1	2	2	3	3	14	2.33333
0	3	1	13	3	5	0	1	1	1	1	0	1	1	1	6	3	2	4	3	4	5	21	3.5
0	1	1	13	2	3	1	1	1	1	1	1	1	1	0	6	4	3	4	3	2	5	21	3.5
0	1	0	13	1	2	1	1	0	0	0	0	0	1	0	1	5	4	3	4	4	5	25	4.16667
0	1	0	13	0	3	1	1	1	1	0	1	1	0	0	4	3	3	3	3	3	3	18	3
0	2	1	13	0	3	1	1	0	1	1	0	0	0	0	2	5	5	5	5	5	5	30	5
0	2	1	6	0	5	1	1	1	1	0	0	0	1	0	3	3	4	4	3	3	4	21	3.5
0	1	0	0	3	5	0	1	1	1	1	0	0	1	0	4	4	3	3	3	3	3	19	3.16667
0	1	0	6	2	0	1	1	0	1	0	0	0	0	0	1	2	4	4	4	3	2	19	3.16667
0	1	0	13	1	5	0	1	1	1	1	1	1	1	0	6	4	3	3	4	3	3	20	3.33333
0	1	1	4	3	4	1	1	0	0	1	0	0	1	0	2	4	2	2	2	2	2	14	2.33333
0	3	0	4	3	5	1	1	0	0	0	0	0	0	0	0	5	4	2	4	4	4	23	3.83333
0	2	0	13	1	5	0	1	0	0	0	0	0	1	0	1	5	5	5	5	5	5	30	5
0	1	1	0	3	5	1	1	1	1	1	0	0	1	1	5	4	3	3	3	3	4	20	3.33333
0	2	1	8	3	3	1	1	1	0	0	0	0	1	0	2	4	4	4	4	3	4	23	3.83333
0	1	0	13	3	2	1	1	1	1	0	0	0	0	0	2	4	4	4	4	4	4	24	4
0	1	1	8	3	5	0	1	0	0	0	0	0	0	0	0	5	4	4	4	5	4	26	4.33333
0	3	1	0	1	1	1	0	1	1	1	1	1	1	1	7	3	2	2	2	2	2	13	2.16667
0	1	1	5	3	5	0	1	1	1	0	0	1	1	1	5	5	4	4	4	4	4	25	4.16667
0	2	1	8	1	5	0	1	1	0	0	0	1	1	0	3	4	5	4	4	4	5	26	4.33333
0	4	1	8	0	4	1	1	0	0	0	0	0	1	0	1	2	3	3	2	3	2	15	2.5
0	1	1	6	0	5	1	1	1	1	1	1	1	1	1	7	4	4	2	4	2	3	19	3.16667
0	2	1	10	2	2	1	1	0	0	0	0	1	1	0	2	4	4	4	4	4	4	24	4
0	1	1	6	2	3	1	1	1	1	0	0	0	1	0	3	4	4	4	4	3	4	23	3.83333
0	1	1	6	1	4	1	1	1	1	1	0	1	1	1	6	4	4	3	2	3	4	20	3.33333
0	2	1	6	1	5	1	1	1	1	1	1	1	1	0	6	4	4	4	4	3	4	23	3.83333
0	1	1	6	2	5	0	0	1	1	1	1	1	1	1	7	3	3	3	3	3	3	18	3
0	2	0	8	0	4	0	1	0	0	0	0	0	0	0	0	4	4	4	4	4	4	24	4
0	1	1	13	0	2	1	1	0	0	0	1	0	1	0	2	5	4	4	4	4	4	25	4.16667
0	2	0	5	2	2	1	1	0	1	1	1	1	1	1	6	4	4	3	4	4	4	23	3.83333
0	2	0	13	0	5	1	1	0	0	0	0	0	0	0	0	5	5	5	5	5	4	29	4.83333
0	3	0	13	3	5	1	1	1	1	1	0	1	1	1	6	4	3	4	3	3	3	20	3.33333
0	3	0	8	1	5	1	1	0	0	0	0	0	1	0	1	4	3	3	2	2	3	17	2.83333
0	1	0	13	2	2	0	0	1	1	0	0	0	1	0	3	4	5	4	4	4	4	25	4.16667
0	2	0	13	3	4	1	1	1	0	1	0	0	0	0	2	4	4	4	4	4	4	24	4
0	1	1	6	0	5	0	1	0	0	0	0	0	1	0	1	3	2	2	2	3	3	15	2.5
0	2	1	5	2	4	1	1	0	0	0	0	0	1	0	1	5	4	4	4	4	4	25	4.16667
0	2	0	8	0	4	1	1	0	0	0	0	0	1	0	1	3	4	3	3	2	4	19	3.16667
0	3	1	13	1	5	0	1	1	1	1	1	1	1	1	7	4	4	2	4	3	3	20	3.33333
0	2	1	11	3	2	1	1	1	1	1	0	0	1	0	4	4	4	4	4	4	4	24	4
0	2	1	13	2	1	0	1	0	0	1	0	0	1	0	2	5	5	5	5	5	5	30	5
0	2	0	4	3	3	1	0	1	1	1	0	0	1	0	4	3	4	2	2	3	2	16	2.66667
0	2	1	13	3	2	0	0	1	1	1	0	1	1	1	6	4	4	4	3	3	4	22	3.66667
0	0	0	13	1	3	1	0	1	1	1	1	1	1	1	7	5	3	3	3	3	3	20	3.33333
0	2	1	13	0	3	1	1	1	1	1	1	1	1	0	6	4	4	3	4	3	4	22	3.66667
0	1	1	6	2	5	0	1	0	1	0	0	0	0	0	1	4	4	3	4	4	4	23	3.83333
0	2	1	13	1	5	0	1	0	0	0	0	0	1	1	2	4	4	4	4	3	3	22	3.66667
0	2	0	13	3	2	1	1	1	1	1	1	1	1	0	6	3	3	3	3	3	3	18	3
0	2	0	8	1	5	1	1	0	1	0	1	1	1	0	4	4	2	4	3	3	2	18	3
0	2	0	13	1	5	1	1	1	1	1	1	0	1	0	5	3	4	2	3	3	4	19	3.16667
0	1	1	13	1	5	1	1	1	1	1	1	0	1	0	5	4	4	3	3	4	4	22	3.66667
0	2	0	13	2	2	1	1	1	1	1	1	0	1	0	5	4	4	4	4	4	4	24	4
0	2	1	8	2	2	0	1	0	0	1	0	0	0	0	1	4	3	4	4	3	4	22	3.66667
0	3	1	8	2	2	1	0	0	0	0	0	0	0	0	0	4	2	5	3	3	3	20	3.33333
0	2	2	13	1	5	1	1	1	1	1	0	0	0	0	3	4	3	3	4	4	4	22	3.66667
0	1	0	8	1	5	0	1	0	0	1	0	1	1	1	4	3	4	2	3	4	3	19	3.16667
0	2	0	13	1	5	0	1	1	1	1	0	0	1	0	4	4	4	4	4	3	4	23	3.83333
0	1	0	13	0	5	0	1	0	1	0	0	0	0	0	1	5	5	5	5	5	5	30	5
0	2	0	6	0	5	1	1	1	1	1	0	1	1	0	5	4	4	4	4	4	4	24	4
0	2	1	8	0	4	1	1	0	0	0	0	0	0	0	0	4	3	3	3	3	2	18	3
0	3	0	13	3	2	1	0	1	1	1	0	0	1	0	4	5	5	5	5	5	5	30	5
0	2	1	13	1	5	0	1	0	0	0	1	1	0	0	2	3	2	3	3	3	2	16	2.66667
0	3	2	8	1	5	0	1	0	0	0	0	0	1	1	2	3	4	3	3	3	3	19	3.16667
0	1	1	6	0	4	1	1	1	0	1	1	0	1	0	4	4	2	4	4	4	4	22	3.66667
0	2	1	13	1	5	1	1	1	0	0	0	0	0	0	1	4	5	3	4	2	4	22	3.66667
0	2	0	13	0	5	1	1	0	0	0	0	0	0	0	0	4	3	3	3	3	3	19	3.16667
0	1	2	8	1	5	1	1	0	1	1	0	0	1	0	3	4	3	3	2	4	4	20	3.33333
0	4	1	8	1	5	1	1	0	0	1	0	0	1	0	2	2	2	2	2	2	2	12	2
0	1	1	6	0	5	1	1	1	0	1	0	0	1	0	3	5	4	4	4	5	5	27	4.5
0	2	1	6	0	4	1	1	1	1	0	0	1	1	0	4	2	2	2	2	2	2	12	2
0	2	1	8	1	2	1	1	1	1	0	0	1	1	0	4	4	2	2	2	3	2	15	2.5
0	4	1	8	1	5	1	1	0	1	1	1	0	1	0	4	4	4	4	4	4	4	24	4
0	3	1	13	1	5	0	0	1	1	1	0	1	1	1	6	4	4	2	3	3	2	18	3
0	2	1	8	1	5	1	1	0	1	1	0	1	1	0	4	4	4	4	4	3	4	23	3.83333
0	3	0	6	1	5	0	1	1	0	0	0	0	1	0	2	4	4	3	4	4	4	23	3.83333
0	1	0	13	1	4	1	1	1	1	1	0	1	1	1	6	2	2	2	2	1	2	11	1.83333
0	1	0	13	2	1	0	1	0	0	0	0	0	0	0	0	4	4	2	2	2	4	18	3
0	2	1	5	2	5	0	1	0	0	0	0	0	0	0	0	5	4	4	3	4	4	24	4
0	3	1	8	1	5	1	1	1	1	1	0	1	1	0	5	5	4	5	4	4	4	26	4.33333
0	3	1	8	1	5	0	1	1	1	1	1	1	1	1	7	4	2	4	2	4	2	18	3
0	1	0	13	0	5	1	1	1	0	0	0	0	1	1	3	4	4	2	3	4	4	21	3.5
0	3	1	5	3	5	1	1	1	1	1	0	0	1	0	4	4	4	4	4	3	4	23	3.83333
0	1	0	6	1	4	1	1	1	1	0	0	0	1	0	3	4	4	4	2	4	4	22	3.66667
0	1	0	6	1	5	0	1	1	1	1	0	0	1	0	4	4	4	4	4	3	3	22	3.66667
0	3	1	6	0	3	1	1	1	1	1	0	0	1	0	4	3	4	2	4	2	2	17	2.83333
0	2	0	0	3	5	0	1	0	0	0	0	0	0	0	0	3	3	3	4	3	4	20	3.33333
0	1	2	6	2	1	0	1	1	0	0	0	0	1	0	2	4	5	3	4	3	4	23	3.83333
0	2	0	6	1	5	1	1	0	0	1	0	1	1	0	3	5	4	4	4	3	4	24	4
0	2	0	6	1	3	1	1	1	0	0	0	1	1	0	3	4	4	3	4	4	4	23	3.83333
0	3	1	8	2	4	1	1	1	1	0	0	0	1	0	3	5	4	4	3	3	4	23	3.83333
0	2	1	0	3	5	1	1	0	1	0	0	0	1	0	2	4	3	4	3	2	3	19	3.16667
0	1	0	5	0	4	1	1	0	1	1	0	1	1	0	4	4	5	3	3	4	5	24	4
0	2	1	0	3	5	1	1	1	1	1	0	0	1	0	4	3	4	2	2	4	2	17	2.83333
0	2	1	0	3	5	1	1	1	1	1	0	0	1	0	4	4	3	4	4	3	4	22	3.66667
0	3	0	10	3	0	1	1	0	0	0	0	0	0	0	0	4	4	4	4	4	4	24	4
0	1	0	2	0	2	1	1	0	1	0	0	0	0	0	1	3	4	3	4	4	4	22	3.66667
0	1	1	6	1	5	1	1	1	1	0	1	0	1	0	4	5	4	5	4	5	4	27	4.5
0	3	1	6	1	5	1	1	1	1	0	0	0	1	0	3	4	4	3	4	4	4	23	3.83333
0	2	1	0	3	5	1	1	0	0	1	0	0	0	0	1	4	4	3	2	4	4	21	3.5
0	1	1	6	2	2	1	1	0	1	0	0	0	1	0	2	4	4	4	2	3	4	21	3.5
0	1	0	10	2	5	1	1	0	0	0	0	0	0	0	0	4	4	4	4	4	4	24	4
0	2	1	0	3	2	0	1	1	1	1	0	1	1	1	6	2	3	2	4	2	2	15	2.5
0	1	0	6	2	2	0	1	0	0	1	1	1	1	0	4	3	3	3	2	2	2	15	2.5
0	3	0	0	3	5	1	1	1	1	1	0	1	1	0	5	5	4	5	4	4	5	27	4.5
0	1	0	6	0	2	1	1	1	1	1	0	0	1	0	4	4	4	3	4	3	4	22	3.66667
0	2	0	6	0	2	0	1	0	0	0	0	1	1	0	2	4	4	4	4	4	4	24	4
0	2	1	6	0	5	0	1	0	0	0	0	0	1	1	2	5	4	4	4	4	4	25	4.16667
0	2	0	6	0	2	1	1	0	0	1	0	0	1	0	2	3	3	3	3	3	3	18	3
0	1	0	6	1	3	1	1	1	1	0	0	1	1	0	4	4	4	3	4	3	3	21	3.5
0	1	0	0	0	2	1	1	0	0	0	0	0	0	0	0	4	4	4	3	3	2	20	3.33333
0	2	0	0	3	4	1	1	0	0	1	0	0	1	0	2	4	4	3	4	2	3	20	3.33333
0	4	1	5	2	5	0	1	0	1	0	0	0	0	0	1	5	5	1	5	4	4	24	4
0	2	0	6	2	5	1	1	1	1	1	0	1	1	0	5	4	4	4	2	2	4	20	3.33333
0	2	2	6	2	4	1	1	0	0	1	0	1	1	0	3	4	4	4	4	4	4	24	4
0	1	1	6	1	4	1	1	1	0	0	0	0	0	0	1	5	5	1	5	4	5	25	4.16667
0	3	1	6	2	4	1	1	1	0	1	0	1	1	0	4	4	4	4	4	3	4	23	3.83333
0	1	1	6	1	5	1	1	1	1	1	1	1	1	0	6	4	4	4	4	4	4	24	4
0	1	1	10	1	5	1	0	1	1	1	1	1	1	1	7	3	4	2	4	3	3	19	3.16667
0	2	0	5	3	4	0	1	1	1	1	0	0	1	0	4	3	2	2	5	3	5	20	3.33333
0	3	1	10	1	5	1	0	1	1	1	0	1	1	1	6	5	4	5	5	4	4	27	4.5
0	1	1	6	1	5	1	1	1	1	1	0	0	1	1	5	3	4	3	3	4	4	21	3.5
0	2	1	6	1	1	0	1	0	0	0	0	0	0	0	0	4	4	3	3	4	4	22	3.66667
0	2	0	6	1	5	1	1	0	0	0	0	0	1	0	1	4	4	4	4	4	4	24	4
0	2	1	6	0	4	1	1	1	1	1	0	1	1	1	6	2	1	2	5	2	3	15	2.5
0	1	0	6	1	4	0	1	1	1	1	0	0	1	0	4	5	4	4	4	4	4	25	4.16667
0	2	0	10	1	5	1	1	1	1	1	0	0	1	0	4	5	5	4	5	4	5	28	4.66667
0	1	0	6	1	2	1	0	1	1	1	0	1	1	0	5	4	3	4	2	3	3	19	3.16667
0	2	0	5	1	3	1	0	0	0	1	0	0	1	0	2	4	4	2	2	3	4	19	3.16667
0	1	1	6	2	4	1	1	0	0	0	0	0	0	0	0	4	5	5	5	4	5	28	4.66667
0	1	0	6	0	2	1	1	1	1	1	0	1	1	1	6	2	2	2	2	2	2	12	2
0	2	0	6	2	2	0	1	0	1	0	0	1	0	0	2	5	5	1	5	1	5	22	3.66667
0	2	1	6	1	2	1	1	1	0	1	1	0	1	1	5	4	3	2	3	2	3	17	2.83333
0	2	2	11	0	2	1	1	0	0	0	0	0	1	0	1	4	4	3	4	4	4	23	3.83333
0	4	1	6	3	5	0	1	1	1	1	0	1	1	1	6	5	4	4	4	4	4	25	4.16667
0	2	1	6	2	2	1	1	0	1	1	0	1	1	0	4	3	4	4	4	4	1	20	3.33333
0	2	0	6	2	3	1	1	0	1	0	0	0	1	1	3	5	4	2	4	2	4	21	3.5
0	1	0	0	1	5	1	1	1	1	1	0	1	1	0	5	4	4	4	4	3	3	22	3.66667
0	1	1	6	2	3	1	1	1	1	0	0	0	1	0	3	5	4	4	4	4	3	24	4
0	1	0	11	3	5	1	1	1	1	0	0	0	1	0	3	4	3	3	3	3	4	20	3.33333
0	3	1	1	2	3	1	1	0	0	0	1	1	0	0	2	5	4	5	4	5	4	27	4.5
0	2	1	6	2	2	0	1	0	0	0	0	0	1	0	1	3	3	4	2	2	2	16	2.66667
0	2	0	10	1	5	1	1	0	0	0	0	0	0	0	0	3	3	2	2	3	3	16	2.66667
0	2	0	6	2	2	0	1	1	1	0	0	0	0	0	2	4	4	4	4	4	5	25	4.16667
0	2	0	6	0	2	0	1	0	0	0	0	0	0	0	0	4	4	4	4	3	4	23	3.83333
0	2	1	6	0	2	0	1	1	1	0	0	0	0	0	2	5	4	4	5	4	4	26	4.33333
0	2	1	5	0	4	1	0	0	0	1	0	0	1	0	2	4	4	4	4	4	4	24	4
0	3	1	0	1	2	0	1	1	1	1	0	0	1	1	5	4	4	4	3	4	4	23	3.83333
0	1	0	6	1	5	1	1	0	0	0	0	0	1	0	1	4	4	4	4	4	4	24	4
0	2	1	6	0	2	0	1	1	0	0	0	0	0	0	1	4	4	4	4	4	4	24	4
0	2	1	6	2	0	1	1	1	1	0	0	0	1	1	4	5	5	4	4	4	4	26	4.33333
0	1	0	6	2	3	1	1	0	0	0	0	0	1	0	1	4	4	4	4	4	4	24	4
0	3	0	11	0	2	0	1	0	0	1	0	0	1	0	2	2	2	2	2	2	2	12	2
0	3	1	11	1	5	0	1	1	1	1	1	1	1	1	7	4	1	2	2	2	2	13	2.16667
0	2	0	6	1	5	1	1	1	1	1	1	0	1	0	5	4	4	4	4	3	4	23	3.83333
1	1	0	6	1	5	0	1	1	0	0	0	1	1	0	3	4	4	2	4	4	4	22	3.66667
0	1	1	6	0	4	1	1	1	1	1	0	1	1	0	5	3	3	3	3	3	3	18	3
0	1	0	6	1	2	1	1	0	0	0	0	0	1	0	1	4	4	4	4	4	4	24	4
0	2	1	6	2	3	1	1	0	0	1	0	0	1	0	2	5	4	4	2	3	4	22	3.66667
0	1	1	5	0	5	0	1	1	0	1	0	0	1	1	4	4	4	2	4	2	4	20	3.33333
0	2	1	4	2	3	1	0	0	1	1	1	0	1	0	4	4	4	4	4	4	4	24	4
0	1	1	6	0	2	1	1	1	0	0	0	0	1	0	2	4	4	4	4	4	4	24	4
0	1	0	6	1	2	1	1	0	1	0	0	0	1	0	2	5	4	4	4	5	5	27	4.5
0	1	1	1	2	3	1	1	1	0	1	0	0	1	0	3	4	3	4	4	3	4	22	3.66667
0	2	0	6	0	2	1	1	1	0	0	0	0	0	0	1	4	4	3	4	4	2	21	3.5
0	2	0	10	0	4	1	1	1	1	1	0	1	1	0	5	4	3	3	2	3	3	18	3
0	3	1	7	0	5	1	1	1	0	0	0	1	1	1	4	2	2	2	2	2	2	12	2
0	2	1	6	1	4	1	1	1	1	0	0	0	1	0	3	4	4	4	4	4	4	24	4
0	1	0	6	1	5	0	0	1	1	0	0	0	1	0	3	4	3	3	2	4	4	20	3.33333
0	1	0	6	0	2	1	1	0	0	0	0	0	0	0	0	5	4	4	4	4	4	25	4.16667
0	1	0	6	0	4	1	1	0	1	1	0	1	1	0	4	4	4	4	4	3	4	23	3.83333
0	1	0	6	1	4	1	1	1	1	1	0	0	1	1	5	4	4	4	4	2	4	22	3.66667
0	1	0	6	2	2	1	0	0	1	0	1	0	0	0	2	4	4	4	4	3	4	23	3.83333
0	2	1	6	1	5	1	1	1	0	1	0	0	1	1	4	4	4	4	4	4	4	24	4
0	1	1	6	1	5	0	1	1	0	1	0	1	1	1	5	4	4	2	3	4	4	21	3.5
0	3	1	4	2	2	0	0	1	1	0	1	1	1	1	6	4	2	3	4	2	4	19	3.16667
0	2	0	6	1	5	1	1	1	1	1	0	0	0	0	3	3	4	2	2	3	4	18	3
0	2	1	6	1	5	0	1	0	0	0	0	1	1	0	2	4	4	4	4	4	4	24	4
0	2	1	6	1	5	1	1	0	0	0	0	0	1	0	1	4	3	3	3	3	3	19	3.16667
0	2	1	6	0	4	1	1	1	1	1	0	1	1	1	6	4	4	4	4	3	4	23	3.83333
0	1	1	6	2	4	1	1	1	1	1	0	0	1	0	4	4	3	3	3	3	3	19	3.16667
0	3	1	11	0	3	1	1	1	0	0	0	1	0	0	2	4	4	2	5	4	4	23	3.83333
0	2	0	6	2	4	1	1	0	1	0	0	0	1	0	2	4	4	4	4	3	4	23	3.83333
0	1	0	6	1	5	1	1	1	1	1	0	0	1	0	4	4	4	4	4	4	4	24	4
0	2	0	5	0	1	1	1	0	0	1	0	0	1	0	2	4	2	2	2	2	1	13	2.16667
0	1	1	6	1	5	1	1	0	0	0	0	0	0	0	0	4	4	3	4	4	4	23	3.83333
0	1	1	6	0	1	1	1	1	1	1	0	0	1	0	4	5	4	5	4	4	5	27	4.5
0	1	1	6	0	4	0	1	1	1	1	1	0	1	0	5	5	4	5	5	5	5	29	4.83333
0	1	1	6	1	3	1	1	0	0	0	0	0	0	0	0	5	5	5	5	5	5	30	5
0	1	0	6	1	5	1	1	1	1	1	0	1	1	1	6	4	4	3	4	4	4	23	3.83333
0	1	1	6	1	4	1	1	1	1	1	0	1	1	0	5	4	4	4	4	3	3	22	3.66667
0	1	0	6	1	2	1	1	1	1	0	0	0	1	0	3	4	4	4	4	2	4	22	3.66667
0	1	0	6	0	2	1	1	0	0	1	0	0	1	1	3	4	4	4	4	4	4	24	4
0	1	0	13	1	5	1	1	0	0	0	0	0	0	0	0	5	5	5	5	4	5	29	4.83333
0	1	1	6	2	2	1	1	1	0	0	0	0	1	1	3	4	4	4	3	3	4	22	3.66667
1	2	1	6	1	4	0	1	1	1	0	0	1	0	0	3	5	5	4	5	4	5	28	4.66667
1	2	0	6	1	5	0	1	1	1	1	1	1	1	1	7	4	4	4	4	4	5	25	4.16667
0	2	1	6	0	3	1	1	0	0	1	0	0	1	0	2	4	4	2	2	2	4	18	3
0	2	0	6	1	5	1	1	0	1	1	0	0	1	0	3	3	3	3	3	3	4	19	3.16667
0	2	1	10	0	4	1	1	0	0	0	0	0	0	0	0	3	4	4	4	3	4	22	3.66667
0	2	0	6	1	5	1	1	1	1	1	0	0	1	0	4	4	4	4	3	3	2	20	3.33333
0	2	1	0	0	2	1	1	1	1	1	1	1	1	0	6	3	4	3	4	4	3	21	3.5
0	1	1	6	2	4	1	1	1	1	1	0	1	1	0	5	5	5	5	5	2	4	26	4.33333
0	1	1	6	1	5	0	1	1	1	1	0	1	1	0	5	2	2	2	2	2	2	12	2
0	2	0	6	1	4	0	1	1	1	1	0	0	1	0	4	4	4	3	3	3	4	21	3.5
0	1	1	6	2	2	1	1	0	1	0	0	0	1	0	2	3	3	3	4	3	4	20	3.33333
0	2	1	6	2	3	1	1	0	0	1	0	0	1	0	2	4	4	4	4	4	4	24	4
0	1	1	6	0	3	1	1	1	1	1	1	1	1	1	7	5	4	4	4	4	3	24	4
0	1	0	6	1	4	1	1	1	1	0	0	0	1	1	4	3	3	2	2	2	2	14	2.33333
0	2	0	6	0	3	1	1	1	1	0	0	0	1	1	4	5	5	5	5	5	5	30	5
0	1	1	6	2	4	0	1	1	1	1	0	1	1	1	6	4	4	4	4	4	2	22	3.66667
0	1	0	6	1	5	1	1	0	0	0	0	1	0	0	1	4	4	4	4	4	4	24	4
0	1	0	0	0	2	1	1	0	1	1	0	0	1	0	3	4	2	4	3	2	4	19	3.16667
0	2	1	0	0	3	0	1	0	1	1	0	0	1	0	3	4	2	3	2	3	2	16	2.66667
0	2	0	6	0	4	1	1	1	1	1	0	0	1	0	4	3	4	3	4	3	4	21	3.5
0	2	0	6	1	2	0	1	1	0	1	0	1	1	0	4	4	3	3	4	3	4	21	3.5
0	2	1	6	1	3	0	1	0	0	0	0	0	0	0	0	5	5	5	5	4	5	29	4.83333
0	1	1	6	2	2	0	1	0	1	1	0	0	1	0	3	4	2	2	3	4	4	19	3.16667
0	1	1	6	1	5	1	1	0	0	0	0	0	0	0	0	4	4	4	4	4	4	24	4
0	1	1	6	1	5	1	1	1	1	1	0	1	1	1	6	5	4	5	4	5	4	27	4.5
0	2	0	6	1	5	0	1	0	1	0	0	0	1	1	3	3	4	3	3	3	4	20	3.33333
0	1	0	6	0	4	1	0	1	1	1	1	0	1	1	6	4	4	4	4	4	4	24	4
0	1	0	6	1	0	1	1	1	1	0	0	0	1	1	4	4	4	4	4	4	3	23	3.83333
0	1	0	6	2	1	1	1	0	1	0	1	0	1	0	3	4	4	4	4	3	4	23	3.83333
0	1	1	6	2	2	1	1	1	1	0	0	1	1	0	4	3	2	3	4	4	2	18	3
0	2	0	6	0	5	1	0	1	1	1	0	1	1	0	5	4	2	3	2	2	2	15	2.5
0	1	0	6	1	5	0	1	1	1	1	0	0	1	0	4	4	4	4	3	4	4	23	3.83333
0	1	0	6	2	4	1	0	1	1	1	0	1	1	0	5	4	2	2	2	4	4	18	3
0	2	1	2	2	4	1	1	0	0	1	0	1	1	0	3	5	4	3	3	4	2	21	3.5
0	2	1	1	2	2	1	0	0	0	0	0	0	0	0	0	5	5	1	2	2	3	18	3
0	2	1	5	2	1	1	0	1	1	1	0	1	1	1	6	4	3	2	2	4	2	17	2.83333
0	1	1	4	1	5	1	1	1	1	1	0	0	1	1	5	3	2	2	4	3	2	16	2.66667
0	4	1	5	2	1	1	1	0	0	0	0	0	0	0	0	4	4	4	4	4	4	24	4
0	4	1	5	0	5	1	1	1	0	1	0	0	1	0	3	5	5	4	5	4	4	27	4.5
0	2	1	9	0	5	1	1	1	1	1	0	1	1	1	6	4	4	4	4	3	4	23	3.83333
0	2	0	5	1	5	1	1	0	0	0	0	0	1	0	1	4	2	4	4	3	3	20	3.33333
0	3	1	5	1	3	1	1	0	1	0	0	0	0	0	1	5	5	5	5	5	5	30	5
0	2	1	0	2	5	1	1	1	1	1	1	1	1	1	7	5	5	5	5	4	4	28	4.66667
0	2	1	2	1	3	1	1	1	1	1	0	1	1	0	5	4	3	4	3	3	4	21	3.5
0	3	1	7	0	4	0	1	0	0	1	0	0	1	0	2	4	4	4	4	4	4	24	4
0	2	0	10	2	2	1	1	0	0	0	0	0	1	0	1	4	4	4	4	4	4	24	4
0	1	0	2	0	5	1	1	0	0	0	0	0	1	0	1	5	4	4	4	4	4	25	4.16667
0	1	1	0	1	5	1	1	1	1	1	1	1	1	0	6	4	4	4	4	2	4	22	3.66667
0	2	1	4	2	0	1	1	0	0	0	0	1	0	0	1	4	2	3	3	2	2	16	2.66667
0	1	0	1	0	5	1	1	0	0	1	0	0	1	1	3	4	3	3	4	3	4	21	3.5
0	1	0	1	0	3	1	1	0	1	0	0	0	0	0	1	5	3	4	4	4	4	24	4
0	1	0	2	0	3	1	1	0	1	0	0	0	1	0	2	4	4	4	4	4	4	24	4
0	2	1	9	3	3	1	1	1	1	0	0	0	1	0	3	4	4	4	3	4	4	23	3.83333
0	3	1	11	3	2	0	1	1	0	0	0	1	1	0	3	5	5	4	4	2	4	24	4
0	2	0	4	1	5	1	0	1	1	1	0	0	1	1	5	5	5	3	3	4	4	24	4
0	1	1	11	2	4	1	1	1	0	1	0	0	1	0	3	2	2	2	2	3	4	15	2.5
0	3	1	2	0	3	1	1	1	0	1	0	1	1	1	5	5	5	4	4	4	5	27	4.5
0	2	1	1	1	1	1	1	0	1	1	0	1	1	0	4	4	3	4	4	4	2	21	3.5
0	2	0	7	1	2	1	1	0	0	0	0	1	1	0	2	5	5	5	5	1	5	26	4.33333
0	2	0	11	3	2	0	1	0	0	0	0	0	0	0	0	5	4	4	3	3	4	23	3.83333
0	1	1	10	0	5	1	1	1	0	0	0	0	1	1	3	4	4	4	4	4	4	24	4
0	1	0	4	1	2	0	1	1	1	1	1	1	1	1	7	3	2	3	2	2	3	15	2.5
0	2	0	2	1	5	0	1	1	1	1	0	0	1	0	4	4	3	4	4	2	3	20	3.33333
0	1	0	11	1	5	1	1	1	1	1	0	0	1	1	5	1	2	1	5	1	1	11	1.83333
0	2	1	11	3	2	0	1	0	0	0	0	0	0	0	0	5	5	4	3	4	4	25	4.16667
0	1	0	11	1	5	1	0	0	1	1	0	1	1	0	4	3	3	3	3	2	3	17	2.83333
0	1	1	0	0	3	0	1	0	1	0	0	0	1	0	2	4	4	4	4	3	4	23	3.83333
0	3	1	11	3	1	1	1	1	1	0	0	1	1	0	4	5	3	3	3	4	4	22	3.66667
0	1	0	11	1	5	1	1	0	0	0	0	0	1	0	1	5	4	4	4	4	4	25	4.16667
0	1	1	11	3	2	1	1	0	0	1	0	0	0	0	1	4	4	2	4	4	3	21	3.5
0	1	1	1	3	5	1	1	0	0	0	0	1	1	0	2	4	3	2	4	3	3	19	3.16667
0	1	0	4	2	5	1	1	1	1	1	1	1	1	0	6	3	2	2	3	3	3	16	2.66667
0	2	1	4	2	5	1	1	1	1	0	0	0	1	0	3	3	4	4	4	4	1	20	3.33333
0	3	1	10	2	2	1	1	0	0	0	0	0	0	0	0	5	4	2	4	2	4	21	3.5
0	1	1	0	1	2	1	1	1	1	1	0	0	1	0	4	4	3	4	4	3	4	22	3.66667
0	4	1	1	2	0	0	1	0	0	0	0	0	0	0	0	5	5	4	4	3	4	25	4.16667
0	2	1	1	2	2	1	1	0	0	1	0	1	1	1	4	5	4	4	4	4	4	25	4.16667
0	3	1	11	3	2	1	1	0	0	0	0	0	1	0	1	4	4	5	4	2	4	23	3.83333
0	2	1	0	0	2	0	1	1	0	0	0	0	1	0	2	3	4	4	3	3	4	21	3.5
0	1	1	1	1	5	1	1	1	1	1	0	1	1	0	5	3	3	3	3	3	3	18	3
0	2	0	13	1	5	1	0	1	1	1	1	1	1	0	6	3	3	3	3	3	3	18	3
0	2	0	11	3	2	1	0	1	1	1	0	1	1	1	6	4	4	4	4	4	4	24	4
0	2	0	11	3	2	0	1	0	0	0	0	0	0	0	0	3	3	2	2	3	3	16	2.66667
0	2	1	1	1	5	0	1	0	0	0	0	0	0	0	0	4	4	4	4	4	4	24	4
0	2	1	11	0	2	1	1	0	0	0	0	0	0	0	0	5	4	2	3	4	4	22	3.66667
0	2	1	11	3	2	0	1	1	1	1	0	1	1	1	6	5	4	4	4	4	4	25	4.16667
0	2	0	11	0	2	1	1	1	1	1	0	0	1	0	4	3	4	3	4	4	3	21	3.5
0	4	1	0	2	3	1	0	1	0	1	0	1	1	1	5	5	5	4	4	3	4	25	4.16667
0	2	0	1	1	5	1	1	1	1	0	0	0	0	0	2	4	4	4	4	4	4	24	4
0	3	1	0	2	5	1	1	0	0	1	0	1	1	0	3	4	3	3	4	2	4	20	3.33333
0	2	0	0	0	3	1	1	1	1	1	1	1	1	1	7	3	4	4	3	4	4	22	3.66667
0	2	1	1	1	5	1	1	0	0	0	0	0	0	0	0	5	4	2	4	3	4	22	3.66667
0	2	1	0	2	5	0	1	1	0	1	0	1	1	0	4	5	3	4	4	4	4	24	4
0	2	1	0	0	2	1	1	0	0	0	0	0	0	0	0	5	5	5	5	1	5	26	4.33333
0	2	1	1	1	2	1	0	0	1	0	0	0	0	0	1	4	1	4	4	4	4	21	3.5
0	2	1	1	3	2	0	1	0	1	0	1	0	1	0	3	4	4	4	4	4	4	24	4
0	2	0	11	3	2	1	1	0	0	0	0	0	1	0	1	5	4	4	4	3	4	24	4
0	1	0	1	1	5	1	0	1	1	1	0	1	1	0	5	3	4	3	3	3	3	19	3.16667
0	1	1	1	3	2	1	1	0	0	1	0	0	1	0	2	5	4	4	4	3	3	23	3.83333
0	1	1	4	2	1	1	1	1	1	1	0	0	1	1	5	4	3	3	3	4	3	20	3.33333
0	1	0	1	3	5	1	1	0	0	0	0	0	1	0	1	4	4	4	4	4	4	24	4
0	2	0	11	3	2	1	0	0	0	1	0	0	1	0	2	5	4	4	4	4	4	25	4.16667
0	1	0	1	1	2	1	1	1	1	1	0	0	1	1	5	3	2	2	2	2	2	13	2.16667
0	2	0	1	3	1	0	1	1	1	1	0	1	1	1	6	4	2	3	3	3	3	18	3
0	2	0	2	2	2	1	1	1	1	1	0	1	1	1	6	3	4	3	3	3	2	18	3
0	2	0	2	2	2	1	1	1	1	1	1	1	1	0	6	4	3	3	3	3	3	19	3.16667
0	1	0	11	3	2	1	1	0	0	1	0	0	1	1	3	3	3	3	4	2	3	18	3
0	2	0	2	2	2	1	1	1	1	0	0	0	0	1	3	5	4	4	4	4	4	25	4.16667
0	1	1	2	2	1	1	1	0	0	0	0	0	0	0	0	3	4	3	3	3	3	19	3.16667
0	2	1	11	1	2	1	0	1	1	1	0	1	1	0	5	5	4	5	5	5	1	25	4.16667
0	1	1	11	1	5	0	1	1	1	1	0	0	1	0	4	3	2	3	2	3	3	16	2.66667
0	1	0	11	0	5	1	1	0	1	1	0	0	1	0	3	4	3	4	3	4	4	22	3.66667
0	2	1	4	3	2	1	1	0	0	0	0	1	0	0	1	4	4	4	4	5	4	25	4.16667
0	1	0	2	0	2	0	1	1	1	1	1	1	1	0	6	3	3	3	3	3	3	18	3
0	1	1	2	1	5	0	1	0	1	0	0	0	1	0	2	4	4	4	4	4	4	24	4
0	2	1	4	1	5	0	1	0	0	1	0	1	1	0	3	3	4	4	4	3	3	21	3.5
0	1	1	2	1	2	0	1	1	0	0	0	0	1	0	2	4	4	3	3	4	3	21	3.5
0	2	1	6	0	3	0	1	1	0	0	0	0	1	0	2	4	4	4	4	3	3	22	3.66667
0	2	1	2	0	3	1	1	0	1	1	1	1	1	0	5	2	4	2	4	2	2	16	2.66667
0	1	0	2	3	2	0	1	1	1	1	0	0	1	0	4	5	5	4	4	4	4	26	4.33333
0	2	1	4	1	1	1	1	1	0	0	1	0	0	0	2	4	3	3	3	3	2	18	3
0	3	1	2	1	5	0	1	1	1	1	1	0	1	1	6	4	5	4	4	2	4	23	3.83333
0	1	1	2	1	5	1	1	1	1	1	0	0	1	1	5	4	4	4	4	4	4	24	4
0	1	1	2	2	4	1	1	0	1	0	0	0	1	0	2	4	5	4	5	3	4	25	4.16667
0	2	1	2	2	3	0	1	1	0	1	0	0	1	0	3	4	4	2	4	2	4	20	3.33333
0	2	0	4	0	2	0	1	1	1	0	0	0	0	0	2	4	4	4	4	4	4	24	4
0	1	2	2	0	2	1	1	0	0	1	1	1	1	0	4	5	1	3	2	2	3	16	2.66667
0	3	1	4	1	3	0	1	1	0	0	0	0	0	0	1	3	4	2	4	4	3	20	3.33333
0	2	0	2	1	5	1	1	1	1	1	0	0	1	0	4	5	5	5	5	5	5	30	5
0	3	0	2	2	5	0	1	1	1	1	1	1	1	0	6	4	3	3	3	3	3	19	3.16667
0	2	0	2	3	4	1	1	1	1	1	0	1	1	0	5	4	4	4	4	3	4	23	3.83333
0	4	1	2	3	4	1	1	1	1	1	0	0	1	0	4	4	4	3	2	4	3	20	3.33333
0	2	0	2	3	5	1	1	1	1	1	1	0	1	1	6	3	3	2	3	3	3	17	2.83333
0	4	1	7	1	5	1	1	0	0	1	0	1	1	0	3	2	2	3	4	2	3	16	2.66667
0	1	1	2	1	5	1	1	0	0	0	0	0	0	0	0	5	5	5	5	5	5	30	5
0	2	1	2	1	5	1	1	0	0	1	0	0	1	0	2	4	3	2	4	3	4	20	3.33333
0	4	1	2	0	2	1	1	1	1	1	0	1	1	0	5	5	5	4	4	4	4	26	4.33333
0	2	2	2	0	3	1	1	1	0	0	0	0	1	1	3	4	4	4	4	3	4	23	3.83333
0	2	0	2	0	5	1	1	1	0	0	0	0	0	0	1	5	4	5	4	5	4	27	4.5
0	4	1	2	0	5	0	1	0	0	0	0	0	0	0	0	4	5	4	5	4	4	26	4.33333
0	3	1	2	0	2	0	1	1	1	1	0	0	1	1	5	3	3	3	3	3	3	18	3
0	2	1	2	0	2	1	1	0	0	0	0	0	0	0	0	5	5	4	4	4	5	27	4.5
0	1	0	2	1	3	1	1	0	1	1	0	0	1	0	3	5	4	4	4	3	4	24	4
0	3	1	7	0	2	1	1	1	1	0	1	0	1	0	4	4	4	4	4	4	4	24	4
0	2	0	9	0	3	1	1	0	1	0	0	0	1	0	2	4	4	4	4	4	4	24	4
0	2	1	2	1	5	1	1	0	0	0	0	0	1	0	1	5	5	5	5	5	5	30	5
0	2	0	4	1	4	1	1	1	1	1	1	0	1	0	5	5	4	4	2	4	4	23	3.83333
0	3	1	2	1	5	1	1	0	0	0	0	0	0	0	0	5	5	5	5	2	4	26	4.33333
0	2	0	2	1	3	1	1	0	1	1	0	0	1	0	3	4	5	4	4	3	4	24	4
0	1	0	2	0	3	1	1	0	0	1	0	1	1	0	3	4	3	4	4	3	3	21	3.5
0	2	0	2	2	2	1	1	1	1	1	0	1	1	0	5	4	4	4	3	3	4	22	3.66667
0	2	0	2	1	5	1	1	0	1	0	0	0	1	0	2	4	4	4	4	3	4	23	3.83333
0	2	0	3	0	2	1	1	1	1	1	0	1	1	1	6	4	3	3	3	4	4	21	3.5
0	2	1	2	2	5	1	1	0	1	0	0	0	0	0	1	5	4	4	4	4	4	25	4.16667
0	2	0	2	1	5	0	1	1	0	1	0	0	1	0	3	4	4	3	4	2	4	21	3.5
0	2	1	2	1	4	1	1	1	1	1	0	0	1	0	4	4	4	2	2	3	2	17	2.83333
0	1	1	2	1	5	0	1	1	1	1	0	0	1	0	4	4	4	4	4	4	4	24	4
0	1	0	2	0	5	1	1	0	0	1	0	0	0	0	1	4	4	4	4	4	5	25	4.16667
0	1	1	2	2	5	1	1	0	1	0	0	0	1	0	2	3	3	2	4	2	2	16	2.66667
0	2	0	2	1	2	1	1	1	0	0	0	0	1	0	2	5	5	5	4	5	5	29	4.83333
0	1	1	2	2	4	1	0	1	1	0	0	1	1	1	5	3	4	4	3	3	4	21	3.5
0	2	0	2	2	3	1	1	0	0	1	0	0	1	0	2	4	4	4	4	4	4	24	4
0	2	0	2	1	5	1	1	1	0	1	0	0	1	1	4	3	4	3	3	3	3	19	3.16667
0	1	1	2	2	5	0	1	1	1	1	0	1	1	0	5	4	4	2	4	4	4	22	3.66667
0	2	1	2	1	5	1	1	1	1	1	0	0	1	0	4	4	3	2	4	4	3	20	3.33333
0	1	0	9	0	1	1	1	1	0	1	1	0	1	1	5	3	3	3	3	3	3	18	3
0	2	0	2	1	5	1	1	1	1	0	0	0	1	0	3	3	2	2	2	3	2	14	2.33333
0	2	1	7	0	2	1	1	1	1	1	0	0	1	0	4	3	4	2	4	3	4	20	3.33333
0	1	0	2	0	0	0	1	1	1	1	0	0	1	1	5	4	4	4	4	4	4	24	4
0	2	1	4	0	3	0	1	1	1	1	1	1	1	0	6	2	2	2	2	2	2	12	2
0	1	1	2	0	2	1	1	0	0	0	0	0	1	0	1	3	3	3	3	3	3	18	3
0	1	1	9	0	3	1	0	0	0	0	0	0	0	0	0	4	4	2	4	4	4	22	3.66667
0	2	1	4	3	4	1	1	0	0	1	0	0	1	0	2	4	4	4	4	3	3	22	3.66667
0	1	0	2	0	3	1	0	1	1	1	0	0	1	0	4	5	5	5	5	5	5	30	5
0	1	0	2	2	1	1	1	0	0	0	0	0	0	0	0	4	4	4	4	4	4	24	4
0	2	1	4	0	3	0	0	1	1	1	0	1	1	0	5	3	3	3	3	2	2	16	2.66667
0	1	0	2	0	2	1	1	1	1	0	0	0	0	0	2	4	4	4	4	4	4	24	4
0	1	0	2	0	3	0	1	0	0	1	0	1	1	0	3	3	3	3	3	2	3	17	2.83333
0	3	1	13	0	3	1	1	1	1	1	1	1	1	1	7	5	3	4	4	3	5	24	4
0	4	1	8	0	3	1	1	0	0	0	0	0	1	0	1	3	4	4	4	4	4	23	3.83333
0	1	0	7	0	0	1	1	1	0	1	0	1	1	1	5	4	3	3	3	4	4	21	3.5
0	2	0	13	0	2	0	1	1	1	1	0	1	1	0	5	4	4	4	4	4	4	24	4
0	2	0	4	0	3	1	1	0	1	0	0	0	1	0	2	4	4	4	4	3	4	23	3.83333
0	2	0	7	0	3	1	1	1	1	0	0	0	0	0	2	4	4	4	4	4	4	24	4
0	2	0	3	0	2	1	1	1	1	0	1	0	1	0	4	3	3	2	2	3	1	14	2.33333
0	2	1	7	0	2	1	1	1	0	0	0	0	1	0	2	5	5	5	5	5	5	30	5
0	3	1	6	0	3	1	1	0	1	1	0	0	1	0	3	4	2	3	3	3	3	18	3
0	1	1	13	2	2	1	0	1	1	1	1	1	1	1	7	2	1	4	1	1	1	10	1.66667
0	1	0	13	0	3	1	0	0	0	0	0	0	1	0	1	5	4	4	4	4	4	25	4.16667
0	1	0	13	0	3	0	1	1	1	0	1	0	0	0	3	4	4	4	3	2	4	21	3.5
0	2	0	5	0	3	1	1	0	1	1	0	1	1	0	4	3	3	2	4	2	3	17	2.83333
0	1	0	2	2	1	1	1	0	1	0	0	0	1	0	2	5	5	5	5	4	5	29	4.83333
0	2	0	6	0	5	1	1	0	0	0	0	0	0	0	0	4	5	1	5	4	5	24	4
0	1	0	2	2	0	0	0	1	1	1	1	1	1	1	7	3	4	2	3	3	3	18	3
0	1	2	2	0	2	1	1	1	0	1	1	1	1	0	5	5	4	4	4	4	4	25	4.16667
0	2	1	7	2	1	1	1	0	0	0	0	0	0	0	0	5	5	5	5	4	5	29	4.83333
0	1	1	2	0	1	1	1	1	1	0	0	0	1	0	3	5	4	4	4	4	4	25	4.16667
0	1	0	2	0	5	1	1	0	0	1	0	0	1	0	2	3	3	2	2	3	4	17	2.83333
0	2	0	6	2	2	1	1	0	0	1	0	0	1	0	2	4	5	3	4	4	4	24	4
0	2	1	6	0	2	1	1	1	1	1	0	1	1	1	6	4	2	3	4	3	4	20	3.33333
0	2	0	2	0	1	1	1	0	0	0	0	0	1	0	1	5	4	2	4	5	3	23	3.83333
0	2	0	6	0	3	1	1	1	1	1	1	1	1	0	6	4	4	4	4	3	4	23	3.83333
0	1	1	6	0	3	1	1	0	0	1	0	0	1	0	2	4	3	4	2	3	3	19	3.16667
0	2	0	6	2	2	1	1	0	0	1	0	0	1	0	2	5	3	4	3	2	3	20	3.33333
0	1	1	6	0	4	1	1	0	0	0	0	1	1	0	2	4	4	4	4	4	4	24	4
0	1	2	6	3	4	1	0	0	0	0	0	0	0	0	0	5	5	5	5	4	5	29	4.83333
0	1	0	6	2	3	1	1	1	1	0	0	0	1	0	3	5	5	5	5	4	5	29	4.83333
0	2	1	3	1	3	0	0	0	0	0	0	0	0	0	0	5	1	5	1	5	1	18	3
1	2	0	0	2	3	1	1	0	1	1	0	0	1	1	4	5	4	5	4	4	2	24	4
1	1	0	3	3	0	1	1	1	1	0	0	0	1	0	3	5	5	5	5	5	5	30	5
1	1	0	3	3	5	1	1	0	1	1	0	1	1	0	4	5	5	5	5	5	5	30	5
1	1	0	3	2	5	1	1	0	1	1	0	0	1	0	3	4	4	4	3	2	3	20	3.33333
1	1	0	3	3	5	1	1	1	1	0	0	0	1	0	3	4	4	4	4	4	4	24	4
1	2	1	3	3	5	0	1	0	0	0	0	0	0	0	0	4	3	4	4	4	4	23	3.83333
1	2	0	3	3	5	1	1	1	0	0	0	0	0	0	1	4	3	4	4	4	4	23	3.83333
1	3	1	3	3	5	0	1	0	0	0	0	0	0	0	0	4	4	4	4	3	4	23	3.83333
1	1	0	13	0	4	0	1	0	0	0	0	0	0	0	0	4	3	3	4	4	4	22	3.66667
1	2	0	3	3	5	0	1	0	0	0	0	0	0	0	0	4	5	5	4	3	5	26	4.33333
1	2	1	7	1	5	1	1	1	1	0	0	0	1	0	3	4	4	4	4	4	4	24	4
1	2	1	8	1	3	1	0	0	1	1	0	1	1	1	5	3	3	3	1	2	1	13	2.16667
1	1	0	2	1	5	1	1	1	1	1	0	1	1	1	6	4	4	4	2	4	2	20	3.33333
1	2	1	2	0	5	0	1	0	0	1	0	0	1	0	2	3	4	4	4	3	2	20	3.33333
1	2	1	2	2	5	0	1	1	1	0	0	0	1	0	3	5	5	5	5	5	5	30	5
1	2	1	3	3	0	1	1	1	1	1	0	1	1	1	6	4	4	3	3	3	3	20	3.33333
1	2	1	3	3	0	0	0	1	1	1	0	1	1	1	6	4	4	4	4	4	4	24	4
1	1	0	11	2	3	1	1	1	1	0	0	0	0	1	3	4	5	4	2	4	3	22	3.66667
1	4	1	11	2	4	1	1	0	0	1	0	1	1	1	4	4	3	4	3	4	3	21	3.5
1	2	0	11	2	5	1	1	0	1	1	0	0	1	0	3	3	3	3	3	3	3	18	3
1	2	0	11	2	2	1	1	1	0	1	0	0	1	0	3	3	3	3	3	3	3	18	3
1	2	1	3	0	5	0	1	0	0	0	0	0	0	0	0	4	5	4	2	4	4	23	3.83333
1	1	0	3	2	3	0	0	1	1	1	0	1	1	1	6	4	4	4	4	3	4	23	3.83333
1	2	1	0	2	5	1	1	0	0	0	0	0	0	0	0	5	5	5	5	5	5	30	5
1	2	1	3	1	1	1	0	0	0	0	0	0	0	0	0	5	5	5	5	5	5	30	5
1	2	0	3	1	5	0	1	0	0	0	0	0	1	0	1	5	4	4	4	4	4	25	4.16667
1	2	1	3	3	4	1	1	1	1	1	0	1	1	0	5	4	3	4	4	4	4	23	3.83333
1	2	1	3	2	5	1	1	1	1	1	0	0	1	0	4	4	4	4	4	5	4	25	4.16667
1	2	1	4	2	3	0	1	0	0	0	0	1	0	0	1	5	5	4	4	5	5	28	4.66667
1	2	0	13	3	2	1	1	0	0	0	0	0	0	0	0	3	4	4	4	3	3	21	3.5
1	4	1	3	2	2	0	1	0	0	0	0	0	0	0	0	3	2	4	3	3	2	17	2.83333
1	2	1	3	0	5	1	1	1	1	1	0	1	1	1	6	5	4	2	4	4	4	23	3.83333
1	1	1	3	3	0	1	1	0	0	0	0	0	0	0	0	3	3	3	3	3	3	18	3
1	1	1	3	2	3	1	1	1	1	0	0	0	1	0	3	4	4	4	4	5	4	25	4.16667
1	2	1	3	3	2	0	1	0	0	0	0	0	0	0	0	5	5	5	5	4	5	29	4.83333
1	1	1	2	2	5	0	1	1	0	0	0	0	0	0	1	5	5	1	5	5	5	26	4.33333
1	1	1	3	2	2	0	1	1	0	0	0	0	0	0	1	4	4	4	4	4	4	24	4
1	1	1	3	2	2	0	1	0	0	0	1	0	0	0	1	4	4	4	4	4	4	24	4
1	2	2	2	1	5	1	1	1	1	0	1	1	1	1	6	5	5	5	5	5	5	30	5
1	1	1	4	1	5	0	0	1	1	1	1	1	1	1	7	4	3	3	3	4	3	20	3.33333
1	1	1	3	0	2	1	1	1	0	1	0	0	1	0	3	4	5	4	5	4	5	27	4.5
1	2	0	3	3	5	1	1	0	0	0	0	0	1	0	1	3	4	3	3	3	3	19	3.16667
1	2	0	2	0	5	0	1	0	0	0	0	0	0	0	0	4	3	4	4	4	4	23	3.83333
1	1	0	3	0	5	1	1	0	1	1	0	0	1	0	3	2	4	4	2	2	3	17	2.83333
1	2	1	3	2	5	0	1	0	1	0	0	0	1	1	3	4	2	4	4	4	4	22	3.66667
1	1	0	3	0	5	1	1	1	0	1	0	1	1	1	5	5	4	4	4	4	4	25	4.16667
1	2	1	11	2	5	1	1	0	0	0	0	1	0	0	1	4	4	4	4	4	4	24	4
1	2	1	2	2	2	1	1	1	1	0	0	0	1	0	3	5	5	5	5	4	5	29	4.83333
1	1	0	7	3	2	1	1	1	1	0	0	0	0	0	2	5	4	5	4	4	5	27	4.5
1	2	1	3	3	2	0	1	1	0	0	0	1	1	0	3	5	4	5	4	5	5	28	4.66667
1	1	0	11	1	5	1	1	1	1	0	0	0	1	0	3	4	5	5	4	4	5	27	4.5
1	1	0	3	0	5	0	1	1	0	0	0	1	1	0	3	4	4	3	2	4	4	21	3.5
1	1	1	6	2	1	1	1	0	0	0	0	0	0	0	0	5	4	4	4	4	4	25	4.16667
1	2	1	3	3	5	1	1	1	0	0	0	0	1	0	2	5	5	4	5	4	5	28	4.66667
1	4	1	7	1	5	1	0	0	1	1	0	0	1	0	3	4	3	3	2	3	3	18	3
1	1	0	3	2	5	1	1	1	1	0	0	0	1	0	3	5	5	5	5	5	5	30	5
1	2	1	3	0	3	1	1	0	0	0	0	0	1	0	1	4	4	4	4	3	4	23	3.83333
1	2	0	2	2	5	1	1	0	0	0	0	0	1	0	1	3	3	3	3	3	3	18	3
1	2	0	3	2	5	1	0	1	1	0	0	0	0	0	2	5	5	5	5	5	5	30	5
1	2	1	2	2	5	1	1	1	1	1	0	1	1	1	6	3	3	3	3	3	3	18	3
1	1	0	2	2	3	1	1	1	1	0	1	0	0	0	3	4	4	4	2	4	4	22	3.66667
1	1	0	3	1	5	1	0	0	0	0	0	0	0	0	0	4	3	4	3	4	3	21	3.5
1	2	1	3	1	5	1	1	1	1	0	0	0	1	1	4	5	5	4	4	3	4	25	4.16667
1	3	1	2	2	3	1	0	0	1	0	0	0	1	0	2	4	4	4	4	3	4	23	3.83333
1	2	1	2	2	5	0	1	1	0	1	0	0	1	0	3	4	4	4	2	4	4	22	3.66667
1	2	1	3	0	5	1	1	1	0	0	0	0	1	0	2	4	3	4	2	4	3	20	3.33333
1	2	0	3	2	5	1	1	1	1	0	0	1	1	0	4	4	4	4	3	4	3	22	3.66667
1	3	1	3	0	5	1	0	1	1	1	1	0	1	1	6	3	2	3	4	3	2	17	2.83333
1	1	0	4	0	2	1	1	1	1	1	0	0	1	0	4	4	2	3	2	2	3	16	2.66667
1	4	1	3	3	2	1	1	1	0	0	0	0	1	0	2	3	4	4	3	4	4	22	3.66667
1	3	1	3	2	2	1	1	0	1	1	0	1	1	0	4	3	2	2	2	2	2	13	2.16667
1	2	0	3	1	5	1	0	0	0	0	0	0	0	0	0	4	4	4	3	4	4	23	3.83333
1	3	0	3	2	2	1	1	0	1	0	0	0	1	0	2	5	4	5	4	4	4	26	4.33333
1	1	0	3	2	5	1	1	0	0	0	0	0	0	0	0	4	4	4	4	4	4	24	4
1	4	1	3	0	2	1	1	0	0	0	0	0	0	0	0	5	5	5	5	5	5	30	5
1	2	0	6	2	3	0	1	0	0	0	0	0	0	0	0	5	4	4	4	4	4	25	4.16667
1	2	0	11	1	2	1	1	1	1	0	0	0	1	1	4	4	3	3	4	3	4	21	3.5
1	2	1	3	1	1	0	1	0	0	0	0	1	1	0	2	4	4	3	3	4	3	21	3.5
1	2	1	3	2	4	1	1	0	1	0	0	0	1	0	2	5	3	4	4	2	4	22	3.66667
1	1	1	11	1	5	0	1	1	1	0	0	1	1	0	4	3	4	3	3	3	3	19	3.16667
1	1	1	11	2	3	0	1	0	0	0	0	0	1	0	1	5	4	5	4	4	4	26	4.33333
1	1	0	3	2	2	1	1	0	0	0	0	0	1	0	1	3	2	3	2	4	3	17	2.83333
1	2	0	3	2	0	1	0	0	1	0	0	1	1	0	3	5	4	3	4	4	4	24	4
1	1	1	2	2	5	1	1	1	1	1	0	1	1	1	6	5	4	3	4	4	4	24	4
1	2	0	3	3	4	1	1	0	0	0	0	0	1	1	2	4	4	3	3	3	4	21	3.5
1	1	0	3	3	3	0	1	1	1	1	0	1	0	1	5	5	5	5	5	1	4	25	4.16667
1	1	0	13	0	4	0	1	0	0	0	1	1	1	0	3	5	5	5	5	4	5	29	4.83333
1	2	1	3	3	4	1	1	0	0	0	0	0	0	0	0	5	5	5	5	5	5	30	5
1	1	1	3	1	5	1	1	1	1	1	0	1	1	0	5	3	3	3	3	3	3	18	3
1	2	0	9	2	1	0	1	0	1	0	0	1	1	0	3	5	4	4	4	4	4	25	4.16667
1	2	0	3	0	2	0	1	0	0	0	0	0	0	0	0	4	4	5	4	4	4	25	4.16667
1	2	1	3	0	2	1	1	1	0	0	1	0	0	0	2	5	5	5	5	4	4	28	4.66667
1	1	0	3	0	2	1	1	1	0	0	0	0	0	0	1	4	4	4	4	3	3	22	3.66667
1	3	1	3	2	3	0	1	0	0	0	1	0	0	0	1	5	5	5	5	5	5	30	5
1	3	0	11	1	5	1	1	0	0	0	0	0	0	0	0	5	5	4	5	5	5	29	4.83333
1	2	1	2	0	5	1	1	1	1	0	0	0	0	0	2	5	5	5	5	5	5	30	5
1	4	0	7	0	2	1	1	0	0	0	1	1	0	0	2	4	4	4	4	4	3	23	3.83333
1	3	1	3	2	3	0	1	1	1	1	0	0	0	0	3	4	4	4	4	4	4	24	4
1	1	0	6	2	2	0	1	1	1	0	0	0	0	0	2	5	5	5	5	4	4	28	4.66667
1	3	1	11	0	3	1	1	0	1	0	0	0	1	0	2	5	5	4	5	5	4	28	4.66667
1	1	1	3	2	2	1	1	0	0	0	0	0	1	0	1	5	4	5	4	4	4	26	4.33333
1	1	0	2	2	5	0	1	0	0	0	0	0	0	0	0	4	4	4	4	4	4	24	4
1	4	1	3	0	5	0	1	0	0	0	0	0	0	0	0	5	5	5	5	5	5	30	5
1	3	1	5	2	5	0	1	1	1	1	1	0	1	0	5	4	4	4	4	3	4	23	3.83333
1	2	0	3	0	2	1	1	1	1	1	1	1	1	1	7	5	5	1	5	5	5	26	4.33333
1	2	1	2	1	3	0	1	1	1	1	0	0	1	0	4	5	2	3	3	3	3	19	3.16667
1	1	1	2	2	5	1	1	0	0	0	0	0	0	0	0	4	4	4	4	4	4	24	4
1	2	0	2	2	5	0	1	1	1	1	0	1	1	1	6	4	3	3	3	3	3	19	3.16667
1	3	1	2	2	2	0	1	0	0	0	0	0	0	0	0	5	5	5	5	5	5	30	5
1	1	0	2	2	5	1	1	0	1	0	0	0	0	0	1	4	4	4	4	4	4	24	4
1	2	0	9	1	5	1	1	0	0	0	0	0	0	0	0	4	4	4	4	4	4	24	4
1	2	0	11	3	4	1	1	1	1	0	0	0	1	0	3	3	3	3	3	3	2	17	2.83333
1	1	1	2	0	2	1	1	0	0	0	0	0	0	0	0	5	4	5	4	4	4	26	4.33333
1	1	0	2	0	4	1	1	1	1	0	0	0	1	0	3	4	4	4	4	3	4	23	3.83333
1	3	0	3	0	4	1	1	1	0	0	0	1	0	0	2	4	3	2	2	2	2	15	2.5
1	1	1	11	1	2	1	1	0	0	1	0	0	1	0	2	3	4	4	4	3	4	22	3.66667
1	1	0	2	0	4	0	1	1	1	1	0	0	1	0	4	4	4	4	4	4	4	24	4
1	1	1	2	0	4	0	1	0	0	0	0	0	0	0	0	5	4	4	5	5	4	27	4.5
1	2	1	13	3	2	1	1	0	0	0	0	0	0	0	0	4	4	3	4	4	4	23	3.83333
1	2	1	11	0	2	0	0	1	1	0	0	0	0	0	2	3	4	4	4	4	4	23	3.83333
1	2	0	11	2	3	1	0	1	1	1	0	1	1	1	6	4	4	4	4	3	2	21	3.5
1	1	0	9	0	3	0	1	0	0	0	0	1	1	0	2	3	4	3	3	2	2	17	2.83333
1	1	0	11	2	5	1	1	0	0	1	0	1	1	0	3	5	4	2	4	4	5	24	4
1	4	1	11	2	3	1	1	0	1	1	0	1	1	0	4	4	3	4	4	4	3	22	3.66667
1	2	1	13	0	4	1	1	0	0	0	0	0	1	0	1	5	3	4	4	5	4	25	4.16667
1	4	1	11	2	5	1	1	1	1	1	0	1	1	1	6	4	4	2	4	4	4	22	3.66667
1	1	0	11	1	2	0	1	0	0	0	0	0	0	0	0	4	4	4	3	4	3	22	3.66667
1	2	1	4	0	4	1	0	1	1	1	1	1	1	1	7	1	2	2	2	5	1	13	2.16667
1	1	0	13	0	2	1	1	0	0	0	0	0	0	0	0	5	5	5	5	5	5	30	5
1	1	0	11	1	2	1	1	1	1	1	0	0	1	0	4	4	4	4	4	4	4	24	4
1	2	1	7	0	4	0	1	0	0	0	0	0	0	0	0	5	5	5	5	5	5	30	5
1	2	0	11	3	4	0	1	1	1	1	0	1	1	1	6	5	4	5	4	4	5	27	4.5
1	1	0	11	1	5	1	1	1	1	1	0	0	1	1	5	5	5	5	4	5	5	29	4.83333
1	2	1	11	3	4	1	1	1	1	1	0	0	1	1	5	5	5	1	5	5	5	26	4.33333
1	1	1	11	2	1	1	0	1	0	1	1	1	1	1	6	5	1	5	1	3	1	16	2.66667
1	3	1	11	1	5	0	1	0	0	0	0	1	1	0	2	5	3	5	4	4	5	26	4.33333
1	3	1	11	0	2	0	0	1	1	1	0	0	1	0	4	4	3	3	3	4	4	21	3.5
1	2	1	5	1	5	1	1	0	0	0	0	0	0	0	0	5	5	5	5	5	5	30	5
1	4	0	11	2	4	1	1	0	0	0	0	0	0	0	0	4	4	3	3	4	3	21	3.5
1	2	0	9	1	1	1	1	1	1	1	0	1	1	1	6	4	2	4	4	4	4	22	3.66667
1	2	1	13	1	5	1	0	1	1	0	1	0	1	0	4	4	3	5	4	4	2	22	3.66667
1	2	1	0	1	5	1	1	0	0	0	0	0	0	0	0	5	4	5	4	4	4	26	4.33333
1	2	1	9	2	5	0	1	1	0	0	0	0	1	1	3	5	4	4	4	4	4	25	4.16667
1	1	1	9	2	2	1	1	1	1	1	0	1	1	0	5	4	3	3	2	4	3	19	3.16667
1	2	0	9	2	5	0	0	1	0	1	0	1	1	0	4	4	4	4	4	4	4	24	4
1	2	0	9	3	3	0	1	1	1	1	0	0	1	0	4	4	3	3	4	3	3	20	3.33333
1	2	0	11	1	5	1	1	0	0	1	0	0	1	0	2	5	4	4	4	4	4	25	4.16667
1	1	1	11	3	3	0	1	0	0	0	0	0	0	0	0	4	4	4	4	3	3	22	3.66667
1	1	0	11	1	5	0	1	1	1	0	0	0	0	0	2	5	5	4	5	5	5	29	4.83333
1	2	0	11	3	5	1	1	0	0	0	0	0	0	0	0	4	3	3	3	3	4	20	3.33333
1	3	0	13	3	1	1	1	0	0	0	0	0	0	0	0	5	4	4	4	4	4	25	4.16667
1	1	0	0	0	2	0	1	1	1	0	0	0	0	0	2	3	3	3	3	4	3	19	3.16667
1	2	1	0	3	5	1	1	0	0	0	0	0	0	0	0	4	4	3	3	3	3	20	3.33333
1	2	0	8	3	5	1	1	0	1	1	0	1	1	0	4	3	4	2	4	3	3	19	3.16667
1	3	1	13	1	5	0	1	1	0	1	0	0	1	0	3	4	3	4	3	3	3	20	3.33333
1	4	1	10	2	2	0	1	1	0	0	0	0	1	1	3	5	5	5	5	5	5	30	5
1	1	1	0	2	4	0	1	0	0	0	0	0	0	0	0	5	5	1	5	5	5	26	4.33333
1	2	1	0	1	1	0	1	1	1	1	0	0	1	0	4	4	4	4	4	3	4	23	3.83333
1	3	1	10	2	4	1	1	0	0	0	0	0	0	0	0	5	5	5	5	5	5	30	5
1	2	0	8	0	4	1	1	0	1	0	0	0	1	0	2	4	3	3	3	3	3	19	3.16667
1	2	0	6	2	5	1	1	0	1	0	0	0	1	0	2	4	4	2	4	4	4	22	3.66667
1	2	1	6	0	2	1	0	1	1	1	1	1	1	1	7	4	4	2	3	4	4	21	3.5
1	2	1	13	2	3	1	1	1	0	1	1	0	0	0	3	4	4	4	4	4	3	23	3.83333
1	1	1	13	0	5	1	0	1	1	0	0	0	0	0	2	5	4	4	4	5	4	26	4.33333
1	2	1	8	3	5	1	1	0	0	0	0	0	1	0	1	4	4	4	5	4	5	26	4.33333
1	1	0	0	2	2	0	1	0	0	0	0	0	0	0	0	5	5	5	5	5	5	30	5
1	2	0	13	3	3	1	1	0	0	0	0	0	0	0	0	4	4	4	4	4	4	24	4
1	2	1	13	2	2	0	0	1	1	1	0	1	1	1	6	5	1	4	2	4	4	20	3.33333
1	1	0	13	1	5	0	1	0	0	0	0	0	0	0	0	5	5	5	5	5	5	30	5
1	2	1	13	3	2	1	1	0	0	0	0	0	0	0	0	5	5	1	4	4	4	23	3.83333
1	4	1	13	1	5	1	1	1	1	1	0	0	1	1	5	5	4	4	4	4	3	24	4
1	1	1	13	3	4	0	1	0	1	0	0	0	0	0	1	4	4	4	4	4	4	24	4
1	3	1	8	3	5	1	1	1	0	0	0	0	1	0	2	3	3	3	3	3	3	18	3
1	1	1	13	0	5	1	1	0	0	0	1	0	0	0	1	4	4	2	4	4	4	22	3.66667
1	2	1	8	1	5	1	1	1	1	1	0	1	1	1	6	3	3	2	3	3	2	16	2.66667
1	2	1	8	3	5	1	1	0	0	0	0	0	0	0	0	5	5	1	5	5	5	26	4.33333
1	1	0	13	2	3	0	1	0	0	0	0	0	0	0	0	4	2	4	4	2	4	20	3.33333
1	2	1	13	3	2	1	1	0	0	0	1	0	1	0	2	4	4	4	4	4	5	25	4.16667
1	1	0	10	2	2	0	1	0	0	0	0	0	0	0	0	5	5	5	5	5	5	30	5
1	2	1	8	0	4	1	1	0	0	0	0	0	0	0	0	4	4	4	4	4	4	24	4
1	1	0	13	1	4	1	1	0	1	0	0	0	1	0	2	4	4	4	4	3	4	23	3.83333
1	2	1	13	3	0	1	0	0	1	0	0	0	0	0	1	5	4	4	4	4	5	26	4.33333
1	4	1	8	1	5	1	1	1	1	1	1	1	1	1	7	3	2	2	2	3	2	14	2.33333
1	1	0	13	3	5	0	1	0	0	0	0	0	0	0	0	4	4	4	4	4	4	24	4
1	2	1	8	0	2	0	1	1	1	1	0	1	1	1	6	3	2	4	3	4	3	19	3.16667
1	2	0	4	3	5	1	0	1	0	0	0	1	1	1	4	5	4	5	4	3	3	24	4
1	1	1	13	2	2	0	1	0	0	0	0	0	0	0	0	5	5	5	5	5	5	30	5
1	2	1	8	1	5	1	1	1	1	1	0	0	1	0	4	3	4	3	2	3	3	18	3
1	2	1	13	0	5	0	1	0	1	0	0	0	1	0	2	4	4	4	4	4	4	24	4
1	2	0	4	3	1	0	1	1	1	1	1	1	1	1	7	2	4	4	2	2	2	16	2.66667
1	2	1	13	3	2	0	0	0	0	0	0	0	0	0	0	5	5	5	5	5	5	30	5
1	4	1	8	1	5	0	1	0	0	1	0	0	1	1	3	4	3	3	3	4	3	20	3.33333
1	1	0	13	1	5	1	1	1	1	1	0	0	1	1	5	5	4	5	4	4	4	26	4.33333
1	2	1	8	0	4	0	1	1	1	1	1	0	0	1	5	3	3	3	3	3	3	18	3
1	4	1	13	1	5	0	1	0	1	0	0	0	0	0	1	5	4	5	4	5	4	27	4.5
1	1	0	0	0	4	0	1	0	0	0	0	0	1	0	1	4	4	3	3	3	3	20	3.33333
1	2	1	5	2	2	1	1	1	1	1	0	0	1	0	4	4	4	4	4	3	4	23	3.83333
1	2	1	8	0	4	0	1	0	0	0	0	0	1	0	1	4	3	3	3	3	3	19	3.16667
1	1	0	6	0	5	0	1	1	0	0	1	0	0	0	2	4	4	4	4	4	4	24	4
1	4	2	13	0	2	1	1	0	0	0	0	0	1	0	1	5	5	4	4	5	5	28	4.66667
1	2	0	8	0	2	0	1	0	1	1	0	0	1	0	3	2	3	2	4	2	4	17	2.83333
1	2	0	8	0	2	1	1	1	1	1	0	1	1	0	5	4	4	4	4	4	4	24	4
1	2	1	13	3	4	1	1	1	1	1	0	0	1	0	4	3	3	3	3	3	3	18	3
1	4	2	2	0	2	1	1	1	0	0	0	0	1	0	2	5	5	5	5	2	5	27	4.5
1	4	1	8	1	2	1	1	0	0	0	0	0	0	1	1	3	4	4	4	5	5	25	4.16667
1	4	1	8	0	2	1	1	0	0	0	0	1	0	0	1	5	5	5	5	5	5	30	5
1	2	1	8	3	2	1	1	0	0	0	0	0	0	0	0	4	4	4	4	4	4	24	4
1	1	1	13	1	5	1	1	1	1	1	0	1	1	0	5	5	4	5	4	4	4	26	4.33333
1	2	0	13	0	5	1	1	0	0	0	0	0	0	0	0	5	5	5	5	5	5	30	5
1	1	1	13	1	5	0	1	1	1	1	1	1	1	0	6	3	4	3	4	2	4	20	3.33333
1	2	0	0	0	2	1	1	0	0	0	0	0	1	0	1	4	2	3	3	3	2	17	2.83333
1	1	0	2	1	2	0	1	0	1	0	0	1	1	0	3	3	4	4	4	2	4	21	3.5
1	1	1	5	0	5	1	1	0	0	0	0	0	0	0	0	5	5	5	5	5	5	30	5
1	1	0	6	1	5	1	1	0	0	0	0	0	1	0	1	4	4	4	4	4	4	24	4
1	2	0	10	2	2	1	1	0	0	0	0	0	0	0	0	5	5	5	1	5	5	26	4.33333
1	4	1	10	2	5	1	0	0	0	0	1	0	0	0	1	3	3	3	3	3	3	18	3
1	1	0	6	2	3	1	1	1	1	1	0	1	1	0	5	2	5	2	2	2	5	18	3
1	2	1	11	0	2	1	1	1	0	0	0	1	1	0	3	4	4	4	4	4	4	24	4
1	3	1	5	2	5	0	1	1	0	1	1	1	1	1	6	3	3	3	3	3	3	18	3
1	2	0	6	1	5	1	1	1	0	0	0	0	1	1	3	5	5	5	5	5	5	30	5
1	2	1	6	1	5	0	1	1	1	0	0	0	1	0	3	4	4	2	4	2	4	20	3.33333
1	2	1	11	0	2	1	1	0	0	0	0	0	0	0	0	4	3	4	3	3	4	21	3.5
1	3	1	10	2	5	1	1	0	0	0	0	0	0	0	0	5	5	5	2	4	4	25	4.16667
1	2	0	5	3	2	1	1	1	1	0	0	1	1	0	4	3	2	2	2	2	3	14	2.33333
1	2	1	0	3	5	1	0	1	1	1	0	1	1	0	5	5	4	5	4	4	5	27	4.5
1	1	1	0	3	5	0	1	1	1	0	0	0	0	0	2	4	4	4	4	4	4	24	4
1	2	1	0	3	5	0	1	0	0	0	1	0	0	0	1	4	3	4	4	4	5	24	4
1	3	1	0	3	5	1	1	1	1	1	0	1	1	0	5	3	4	2	2	2	2	15	2.5
1	2	0	6	0	2	1	1	0	0	1	0	0	1	0	2	3	3	3	3	3	3	18	3
1	2	0	11	3	2	1	1	1	0	0	0	0	1	1	3	3	4	2	2	3	2	16	2.66667
1	2	0	11	3	1	1	1	0	0	0	0	0	0	0	0	4	4	4	4	4	4	24	4
1	2	1	11	1	4	1	1	0	0	0	0	1	0	0	1	5	5	5	5	5	5	30	5
1	2	1	1	3	2	1	1	0	0	0	0	0	0	0	0	4	4	3	3	4	3	21	3.5
1	2	0	0	1	5	1	1	0	1	0	0	1	0	0	2	4	3	4	4	4	4	23	3.83333
1	1	0	2	1	2	1	0	0	0	0	0	0	1	0	1	4	4	4	3	3	4	22	3.66667
1	4	1	0	1	5	0	1	1	0	0	0	0	0	0	1	5	4	4	4	4	4	25	4.16667
1	2	0	5	3	5	1	1	1	1	1	0	0	1	0	4	4	4	4	4	3	4	23	3.83333
1	1	0	11	1	5	1	1	0	0	0	0	0	0	0	0	4	4	4	4	4	4	24	4
1	2	1	0	1	5	0	1	0	0	0	0	0	0	0	0	5	5	5	5	5	4	29	4.83333
1	4	1	0	0	4	0	1	0	0	0	0	0	0	0	0	4	4	4	4	3	4	23	3.83333
1	2	0	6	1	5	1	1	0	0	0	0	1	1	0	2	4	4	3	3	3	4	21	3.5
1	2	0	4	1	5	1	1	1	1	0	1	1	1	1	6	4	4	4	4	3	2	21	3.5
1	2	2	0	1	3	1	1	1	1	1	0	1	1	0	5	4	4	2	3	3	5	21	3.5
1	1	0	0	1	5	1	1	1	1	0	0	0	1	1	4	5	5	4	4	4	4	26	4.33333
1	1	1	0	1	2	1	1	0	0	0	0	0	0	1	1	4	4	4	4	3	4	23	3.83333
1	2	1	6	1	5	1	1	0	1	1	0	0	1	0	3	4	4	4	4	4	4	24	4
1	2	1	0	0	4	1	1	0	0	0	0	0	1	0	1	5	4	4	4	4	4	25	4.16667
1	2	1	1	2	3	1	1	0	0	0	0	0	0	0	0	5	4	3	4	3	3	22	3.66667
1	1	0	11	0	3	0	1	1	1	1	1	1	1	1	7	2	4	2	4	4	2	18	3
1	2	0	5	2	5	1	1	1	1	1	0	0	1	0	4	3	3	3	3	3	3	18	3
1	2	0	0	0	3	1	1	0	0	1	0	0	1	0	2	3	2	3	3	2	2	15	2.5
1	2	1	1	2	5	1	1	1	1	1	0	0	1	0	4	4	3	4	2	3	4	20	3.33333
1	2	0	6	1	5	1	1	0	0	1	0	0	1	0	2	4	3	3	4	4	3	21	3.5
1	1	1	6	0	4	0	1	1	1	1	1	1	1	0	6	4	4	4	4	4	4	24	4
1	2	0	6	0	5	1	0	0	0	0	1	0	1	1	3	5	5	5	5	5	5	30	5
1	4	1	6	1	5	1	1	0	0	0	0	0	0	0	0	5	4	4	5	4	4	26	4.33333
1	2	0	11	1	5	0	1	0	0	1	0	1	1	0	3	3	1	3	2	2	1	12	2
1	1	0	0	0	2	1	1	0	1	0	0	0	1	0	2	4	3	2	2	2	2	15	2.5
1	1	0	0	0	4	0	1	0	0	0	0	0	1	0	1	4	4	4	4	4	4	24	4
1	4	1	6	1	5	1	1	0	1	1	0	1	1	0	4	5	5	5	5	5	5	30	5
1	1	0	10	0	3	1	1	0	0	1	0	0	1	0	2	4	4	4	4	4	4	24	4
1	2	0	6	1	5	0	1	1	0	0	0	0	0	0	1	5	5	5	5	5	5	30	5
1	2	1	2	0	2	0	0	0	0	0	0	0	0	0	0	3	3	4	3	2	4	19	3.16667
1	3	1	4	1	5	0	1	1	0	0	0	0	1	1	3	5	5	5	5	5	5	30	5
1	1	0	5	0	2	0	1	0	0	1	0	0	1	0	2	3	2	4	3	3	2	17	2.83333
1	2	0	2	2	4	1	0	1	1	1	0	1	1	0	5	4	2	2	2	1	2	13	2.16667
1	3	1	0	1	5	1	1	0	1	0	1	0	1	0	3	4	4	4	4	4	4	24	4
1	2	1	11	3	5	1	1	0	0	0	0	0	0	0	0	4	5	4	4	5	4	26	4.33333
1	2	1	0	2	5	1	1	0	0	0	0	0	0	0	0	3	3	3	3	3	4	19	3.16667
1	4	1	5	0	5	0	1	0	0	0	0	0	0	0	0	1	5	4	3	3	4	20	3.33333
1	2	1	5	0	3	1	1	0	0	0	0	0	0	0	0	4	5	4	4	4	4	25	4.16667
1	1	2	5	0	5	0	1	1	0	1	0	0	1	0	3	5	4	4	4	4	4	25	4.16667
1	1	1	11	3	5	1	1	0	0	0	0	0	0	0	0	5	5	5	5	5	5	30	5
1	1	1	5	0	5	1	1	0	0	0	0	0	0	0	0	5	4	4	4	4	4	25	4.16667
1	2	0	1	1	5	0	0	1	1	1	1	0	1	1	6	4	3	4	4	4	4	23	3.83333
1	1	1	1	0	5	0	1	0	0	0	0	0	0	0	0	4	4	4	4	4	4	24	4
1	1	1	2	3	2	0	1	1	1	1	0	1	1	1	6	4	4	4	4	5	4	25	4.16667
1	1	0	5	0	5	0	1	1	0	0	1	0	1	0	3	2	2	2	2	4	2	14	2.33333
1	3	1	2	2	2	1	1	0	0	0	0	0	0	0	0	4	4	4	4	4	4	24	4
1	2	0	2	2	2	0	0	0	0	0	0	0	0	0	0	5	4	5	5	5	5	29	4.83333
1	2	1	1	2	2	0	1	0	0	0	0	0	0	0	0	4	4	4	3	4	2	21	3.5
1	3	1	11	3	5	1	1	0	0	0	0	0	1	0	1	4	4	2	4	4	4	22	3.66667
1	1	1	2	2	2	1	1	0	0	0	0	0	0	0	0	5	5	5	5	4	5	29	4.83333
1	2	0	11	3	5	1	1	1	0	1	0	0	1	0	3	5	5	5	5	5	5	30	5
1	2	1	11	3	4	1	1	1	0	1	0	0	0	0	2	5	4	4	4	4	4	25	4.16667
1	1	0	10	0	5	1	1	0	0	1	1	0	1	0	3	5	3	5	5	3	4	25	4.16667
1	2	1	2	2	4	1	1	0	0	1	0	0	1	0	2	4	3	5	4	4	4	24	4
1	4	1	11	3	1	1	1	0	0	0	0	0	0	0	0	5	5	5	5	4	5	29	4.83333
1	2	1	11	0	2	1	1	1	0	1	0	0	0	0	2	4	4	4	4	4	4	24	4
1	3	1	1	3	5	1	1	1	1	1	1	1	1	0	6	4	2	4	5	4	2	21	3.5
1	2	0	0	2	2	1	1	0	0	0	0	0	0	0	0	5	5	5	5	4	5	29	4.83333
1	1	0	11	2	4	0	1	0	0	0	0	0	1	0	1	4	3	2	3	4	3	19	3.16667
1	1	0	2	0	5	0	1	0	0	0	0	0	1	0	1	5	4	4	4	4	4	25	4.16667
1	1	1	0	1	5	0	1	1	0	1	0	0	1	0	3	4	4	4	4	4	4	24	4
1	3	1	2	0	3	1	1	0	0	0	0	0	1	0	1	5	5	5	5	5	5	30	5
1	2	0	1	1	2	0	1	0	0	0	0	0	0	0	0	4	3	3	4	3	3	20	3.33333
1	1	1	4	1	5	1	1	0	0	0	1	0	0	0	1	4	5	4	5	3	3	24	4
1	1	0	0	1	5	0	1	1	1	1	0	0	0	1	4	5	4	4	4	4	4	25	4.16667
1	1	1	2	0	2	0	0	0	0	0	0	0	0	0	0	4	4	4	4	2	2	20	3.33333
1	1	0	2	1	5	1	1	0	0	0	0	0	0	0	0	5	5	5	4	5	4	28	4.66667
1	2	0	2	2	3	1	1	0	0	1	0	1	1	0	3	4	4	4	4	4	4	24	4
1	2	0	2	0	2	0	1	0	0	0	0	0	0	0	0	5	5	5	5	5	5	30	5
1	4	1	2	2	1	0	1	0	0	1	0	0	0	0	1	4	4	4	4	3	4	23	3.83333
1	2	0	11	1	5	1	1	1	1	1	1	0	1	0	5	3	3	3	3	3	3	18	3
1	1	1	0	2	5	1	1	1	0	0	1	1	0	0	3	4	4	4	4	4	4	24	4
1	2	1	0	2	5	0	1	1	1	1	0	1	1	0	5	4	4	4	4	3	3	22	3.66667
1	2	1	4	1	5	1	0	0	0	0	0	0	0	0	0	4	5	5	5	4	4	27	4.5
1	3	0	11	3	0	0	1	0	0	0	0	0	0	0	0	4	4	4	4	4	4	24	4
1	1	0	0	0	2	0	1	0	1	1	1	0	1	0	4	4	4	3	3	3	3	20	3.33333
1	1	1	2	1	5	1	1	1	0	1	0	1	1	1	5	5	2	4	4	2	4	21	3.5
1	2	1	10	3	1	1	1	0	0	0	0	0	0	0	0	4	4	4	4	4	4	24	4
1	2	1	11	3	1	1	1	0	0	0	0	0	0	0	0	5	5	5	5	5	5	30	5
1	2	0	4	2	5	1	1	0	1	0	0	0	1	0	2	3	3	2	3	2	4	17	2.83333
1	2	0	0	1	5	0	1	1	1	1	1	1	1	1	7	3	3	2	2	2	3	15	2.5
1	1	0	1	3	2	1	1	0	0	0	0	0	0	0	0	5	5	4	4	5	4	27	4.5
1	2	1	10	3	3	1	1	1	0	1	0	0	1	0	3	3	3	3	2	2	3	16	2.66667
1	1	1	4	2	2	1	1	0	0	0	0	0	0	0	0	4	4	4	4	4	4	24	4
1	1	0	4	1	4	0	1	1	1	0	0	0	1	0	3	4	4	4	4	4	4	24	4
1	4	1	11	1	5	1	1	0	0	1	0	1	1	0	3	4	4	3	4	3	4	22	3.66667
1	1	0	10	2	2	1	1	0	0	0	0	0	0	0	0	4	2	4	4	4	3	21	3.5
1	2	1	2	1	5	1	1	0	0	0	0	0	1	0	1	5	5	5	5	5	5	30	5
1	1	1	11	2	0	1	0	1	0	1	0	0	1	0	3	3	3	3	3	4	3	19	3.16667
1	2	1	11	2	2	1	1	1	1	1	0	1	1	0	5	4	3	3	3	3	3	19	3.16667
1	2	0	11	3	2	1	1	1	1	1	0	1	1	1	6	4	3	4	3	3	4	21	3.5
1	4	0	11	3	2	1	1	0	0	0	0	0	0	0	0	3	3	3	3	3	3	18	3
1	2	1	11	1	5	0	0	0	0	0	0	0	0	0	0	3	4	4	3	4	4	22	3.66667
1	4	1	4	2	2	0	1	1	1	1	0	0	1	0	4	3	2	2	2	2	2	13	2.16667
1	1	0	2	1	5	1	1	1	0	0	0	0	1	0	2	5	3	4	4	4	3	23	3.83333
1	1	0	11	1	5	1	1	1	1	0	1	0	1	0	4	4	4	4	4	4	4	24	4
1	2	1	10	2	4	0	1	0	0	0	0	0	0	0	0	5	5	5	5	5	5	30	5
1	1	1	0	2	5	0	1	0	1	0	0	0	0	0	1	4	4	4	4	4	4	24	4
1	3	1	11	1	5	1	1	0	0	0	0	0	0	1	1	3	3	3	3	3	3	18	3
1	1	1	11	1	5	0	1	0	0	0	0	0	0	0	0	5	5	5	5	5	5	30	5
1	1	0	11	1	5	0	1	1	0	0	0	1	1	0	3	4	4	2	5	4	4	23	3.83333
1	1	0	0	0	5	1	1	0	0	0	0	0	0	0	0	4	4	4	4	2	3	21	3.5
1	1	0	10	2	1	0	1	0	0	0	0	0	0	0	0	5	5	5	5	5	5	30	5
1	2	0	2	3	5	1	1	0	1	1	0	0	1	0	3	5	5	5	5	4	5	29	4.83333
1	1	1	11	1	5	0	1	1	1	1	1	1	1	1	7	4	4	4	4	4	4	24	4
1	2	1	0	1	5	1	1	1	1	1	1	1	1	1	7	1	5	1	5	2	1	15	2.5
1	3	0	10	2	2	1	1	1	0	0	0	1	1	0	3	4	4	3	3	4	3	21	3.5
1	2	1	11	0	2	1	0	0	1	1	0	1	1	0	4	3	3	3	3	3	3	18	3
1	2	1	10	2	4	1	1	1	0	0	0	0	0	0	1	4	4	2	5	4	5	24	4
1	4	1	10	0	3	1	1	1	1	0	1	0	0	0	3	5	5	5	4	3	4	26	4.33333
1	4	1	2	2	3	1	1	0	0	0	0	0	0	1	1	5	5	4	5	5	5	29	4.83333
1	4	1	11	3	0	0	1	1	1	0	0	0	1	1	4	5	3	1	4	5	5	23	3.83333
1	1	2	0	2	5	1	1	1	1	1	1	1	1	1	7	3	3	3	3	4	4	20	3.33333
1	4	0	10	1	4	0	1	1	0	0	0	0	0	0	1	2	3	3	3	2	3	16	2.66667
1	1	0	2	2	4	1	1	1	1	0	0	0	1	0	3	5	5	4	4	4	3	25	4.16667
1	2	0	1	3	2	1	1	0	0	0	0	0	1	0	1	5	5	5	5	5	5	30	5
1	2	1	11	3	2	1	1	0	0	0	0	0	1	0	1	4	3	3	3	3	3	19	3.16667
1	2	0	0	0	5	1	1	1	1	1	0	1	1	0	5	4	5	4	4	4	4	25	4.16667
1	1	0	1	3	5	0	1	0	0	0	0	0	1	0	1	5	5	5	5	5	5	30	5
1	3	0	11	3	2	1	1	0	0	0	0	0	1	0	1	4	3	4	3	3	3	20	3.33333
1	1	1	1	1	2	1	1	1	1	0	0	1	1	0	4	5	5	5	5	4	4	28	4.66667
1	1	0	2	2	4	1	1	0	0	0	0	0	1	0	1	5	5	5	5	5	5	30	5
1	2	0	11	3	2	0	1	0	0	1	0	0	1	0	2	5	2	3	3	2	3	18	3
1	1	0	2	2	1	0	1	0	1	0	0	0	0	0	1	4	4	4	4	4	4	24	4
1	3	1	11	3	2	0	1	0	0	0	0	1	0	0	1	4	4	5	4	4	4	25	4.16667
1	4	1	11	0	5	1	0	0	0	0	0	0	0	0	0	5	4	5	4	4	5	27	4.5
1	1	0	11	0	2	0	1	0	0	1	0	0	1	0	2	4	3	4	4	4	4	23	3.83333
1	4	0	2	3	4	1	1	1	1	0	0	0	1	0	3	5	5	4	4	4	4	26	4.33333
1	4	1	2	2	3	1	1	0	0	1	0	0	1	0	2	4	4	2	3	3	4	20	3.33333
1	1	0	2	1	5	1	1	1	1	0	0	0	1	0	3	5	4	4	4	2	4	23	3.83333
1	1	1	2	0	2	1	1	0	1	0	0	0	0	0	1	5	4	4	4	4	4	25	4.16667
1	2	1	2	0	5	1	1	0	0	1	0	1	1	0	3	4	4	3	4	3	5	23	3.83333
1	1	1	11	0	2	1	1	1	0	0	0	0	0	0	1	5	4	4	4	4	3	24	4
1	1	0	2	2	2	0	1	1	0	1	0	0	1	0	3	4	4	4	4	4	4	24	4
1	2	1	2	1	2	1	1	1	1	1	0	1	1	1	6	3	2	2	2	3	2	14	2.33333
1	2	1	2	2	5	0	1	1	1	1	1	0	1	1	6	3	4	3	4	3	3	20	3.33333
1	3	1	2	1	2	1	1	1	1	1	0	0	1	0	4	3	3	3	4	3	3	19	3.16667
1	2	1	4	1	5	0	1	1	0	1	0	1	1	0	4	4	4	4	4	4	4	24	4
1	4	1	2	2	4	0	1	1	1	0	0	0	0	0	2	3	3	3	3	4	3	19	3.16667
1	3	1	2	0	5	1	1	1	1	1	1	1	1	0	6	4	4	4	4	4	4	24	4
1	2	1	2	0	5	1	1	0	0	0	0	0	0	0	0	5	5	4	4	4	4	26	4.33333
1	2	0	2	1	2	0	1	1	1	1	0	0	1	0	4	4	4	2	4	4	4	22	3.66667
1	4	1	7	1	5	1	1	1	1	0	0	0	1	0	3	4	3	4	2	3	2	18	3
1	2	1	2	3	5	1	1	1	0	0	0	0	0	0	1	4	3	4	4	3	2	20	3.33333
1	2	0	2	0	2	0	1	1	1	1	0	0	1	1	5	3	4	3	2	3	2	17	2.83333
1	1	0	2	2	2	1	0	1	1	1	0	0	1	0	4	4	4	3	3	3	4	21	3.5
1	1	1	2	0	5	1	1	0	1	0	0	0	0	0	1	5	4	4	4	5	4	26	4.33333
1	1	1	2	3	5	1	1	1	1	1	0	1	1	0	5	4	4	3	3	3	3	20	3.33333
1	2	0	2	3	2	0	1	1	1	1	1	0	1	0	5	5	4	4	4	4	4	25	4.16667
1	1	0	2	0	3	0	1	1	1	1	0	0	1	0	4	5	5	4	4	5	4	27	4.5
1	2	0	2	1	5	1	1	1	1	1	0	1	1	1	6	4	3	4	4	4	4	23	3.83333
1	1	1	2	2	2	1	1	1	1	0	0	0	1	0	3	4	4	3	4	3	4	22	3.66667
1	3	1	2	2	4	1	1	1	0	0	0	1	0	0	2	5	4	4	4	4	4	25	4.16667
1	2	0	2	3	5	1	1	1	1	0	0	0	0	0	2	5	4	5	5	5	5	29	4.83333
1	2	1	4	1	5	1	1	1	1	1	0	0	1	1	5	5	4	4	3	4	4	24	4
1	3	1	2	1	3	1	1	0	0	0	0	0	0	0	0	4	4	4	4	4	4	24	4
1	2	1	2	2	4	0	1	0	1	0	0	0	0	0	1	5	4	5	4	4	5	27	4.5
1	1	0	2	0	1	1	1	0	1	0	0	0	0	0	1	5	4	4	4	5	4	26	4.33333
1	1	0	2	2	4	0	0	1	1	0	1	0	1	0	4	3	4	3	3	3	3	19	3.16667
1	2	0	2	0	5	1	1	0	0	0	0	0	0	0	0	5	5	5	5	4	5	29	4.83333
1	1	0	9	0	2	0	1	0	0	1	0	0	1	0	2	5	4	4	4	3	2	22	3.66667
1	4	1	4	1	5	1	1	1	1	1	1	1	1	1	7	4	3	3	3	4	4	21	3.5
1	1	0	2	0	5	1	1	1	1	1	0	0	1	0	4	4	4	4	4	4	4	24	4
1	2	1	2	1	5	1	1	1	1	0	0	0	1	1	4	5	5	5	5	4	4	28	4.66667
1	2	1	2	0	5	1	1	1	1	0	0	0	1	0	3	4	4	4	4	4	4	24	4
1	2	1	4	0	3	1	0	1	1	1	0	1	1	0	5	5	4	4	5	4	4	26	4.33333
1	3	1	2	1	5	1	1	0	0	0	0	0	1	0	1	5	4	4	4	4	5	26	4.33333
1	2	1	2	0	2	1	1	0	0	1	0	0	1	0	2	5	5	5	5	5	5	30	5
1	1	1	2	1	5	1	1	1	1	1	0	0	1	0	4	3	4	2	4	3	4	20	3.33333
1	2	1	7	2	3	0	1	1	1	0	0	0	1	0	3	4	4	4	4	4	4	24	4
1	1	1	2	0	0	1	1	1	1	0	0	0	0	0	2	4	4	4	4	4	4	24	4
1	2	1	4	1	5	1	0	1	1	1	0	1	1	1	6	3	2	4	2	3	3	17	2.83333
1	2	0	2	1	4	1	1	0	0	0	0	0	0	0	0	5	5	5	5	5	5	30	5
1	2	0	2	2	2	1	1	0	0	0	1	0	0	0	1	4	5	5	4	4	4	26	4.33333
1	4	1	7	3	5	1	1	0	0	0	0	0	0	0	0	5	4	5	4	5	4	27	4.5
1	4	1	2	2	2	0	0	0	0	0	0	0	0	0	0	5	5	5	5	5	5	30	5
1	4	0	2	2	4	0	1	1	1	0	0	0	0	0	2	5	4	2	4	5	5	25	4.16667
1	1	0	2	2	5	1	1	1	1	1	0	0	1	0	4	4	3	2	2	4	3	18	3
1	3	1	2	2	0	1	1	0	0	0	1	0	0	0	1	5	4	5	4	5	4	27	4.5
1	1	1	2	2	3	1	1	1	0	0	0	0	0	0	1	5	4	4	4	4	4	25	4.16667
1	1	1	2	2	5	1	1	1	1	0	0	0	1	0	3	4	4	2	4	4	4	22	3.66667
1	2	1	2	1	4	1	1	1	1	1	0	1	1	0	5	4	4	3	3	3	3	20	3.33333
1	1	1	2	1	2	1	1	1	1	0	0	0	1	0	3	5	4	5	5	4	4	27	4.5
1	2	1	2	1	4	0	1	0	0	0	0	0	0	0	0	5	5	5	5	5	5	30	5
1	2	0	2	2	5	0	1	0	0	0	0	0	0	0	0	4	4	4	4	4	4	24	4
1	1	0	2	2	4	0	1	0	0	1	0	0	0	0	1	5	1	5	1	5	1	18	3
1	4	2	2	0	5	1	0	0	1	0	0	0	0	0	1	3	4	4	2	2	2	17	2.83333
1	2	2	0	0	5	1	0	1	1	1	1	1	1	1	7	2	2	4	2	4	1	15	2.5
1	2	1	2	2	5	1	1	1	1	1	0	0	1	1	5	4	4	4	3	3	4	22	3.66667
1	2	0	2	2	2	0	0	1	1	1	0	1	1	1	6	3	3	3	2	2	3	16	2.66667
1	3	1	2	1	5	0	1	0	0	0	0	0	1	0	1	4	5	1	5	4	5	24	4
1	1	1	2	1	5	1	1	1	1	1	0	1	1	0	5	4	4	4	4	4	4	24	4
1	1	1	2	1	5	1	1	1	1	1	0	0	1	0	4	2	3	3	3	3	3	17	2.83333
1	1	0	2	1	5	1	1	1	1	0	0	0	0	0	2	4	4	4	4	4	4	24	4
1	2	1	4	0	2	1	1	1	0	1	0	0	1	0	3	4	3	3	3	3	3	19	3.16667
1	2	0	7	0	2	1	1	0	0	0	0	0	0	0	0	4	4	4	4	4	4	24	4
1	2	0	7	1	5	1	1	0	1	1	0	0	1	0	3	3	3	3	2	3	3	17	2.83333
1	2	0	10	0	3	1	1	0	0	0	0	0	1	0	1	4	5	4	4	5	5	27	4.5
1	1	0	4	0	3	0	1	1	1	1	0	1	1	1	6	2	2	4	2	3	2	15	2.5
1	1	1	4	0	3	1	1	1	1	0	0	0	0	0	2	4	4	4	4	4	4	24	4
1	1	1	2	0	3	1	1	0	0	0	0	0	0	0	0	4	2	4	3	4	4	21	3.5
1	2	1	2	0	2	1	1	0	0	0	0	0	0	0	0	4	4	5	4	5	5	27	4.5
1	2	1	13	0	3	0	1	0	0	0	0	0	1	0	1	5	4	5	4	4	4	26	4.33333
1	2	0	5	0	3	1	1	0	0	0	0	0	0	0	0	2	3	4	2	4	4	19	3.16667
1	2	0	0	0	2	1	1	0	0	0	0	1	1	0	2	4	3	3	3	4	3	20	3.33333
1	2	1	7	0	3	1	1	0	1	1	0	0	1	0	3	4	2	4	1	5	2	18	3
1	1	0	4	0	3	1	1	0	1	0	1	0	1	0	3	4	4	4	4	4	4	24	4
1	1	2	4	0	3	1	1	0	1	1	0	0	1	0	3	2	2	3	3	4	3	17	2.83333
1	1	1	2	0	3	1	1	1	1	0	0	0	1	0	3	5	4	5	5	5	4	28	4.66667
1	3	0	9	0	3	1	1	1	1	1	0	0	1	0	4	1	2	4	5	1	5	18	3
1	1	1	2	0	3	1	1	0	0	0	0	0	1	0	1	4	4	2	2	2	2	16	2.66667
1	1	0	4	0	3	1	1	1	1	1	0	0	1	0	4	4	3	3	4	4	4	22	3.66667
1	2	1	4	0	3	1	1	0	0	0	0	0	0	0	0	5	5	4	4	4	4	26	4.33333
1	3	1	13	0	3	0	1	0	1	0	0	0	0	0	1	4	4	4	4	4	4	24	4
1	3	1	2	0	2	0	1	1	0	1	1	1	1	0	5	5	4	4	4	4	4	25	4.16667
1	1	0	2	0	5	0	1	1	1	0	0	1	1	1	5	4	4	4	3	3	3	21	3.5
1	2	0	2	2	0	1	1	1	1	1	1	1	1	0	6	4	4	3	4	3	4	22	3.66667
1	2	0	2	0	2	0	1	0	0	0	1	0	0	0	1	4	5	1	5	1	5	21	3.5
1	1	2	2	0	1	1	1	0	0	0	0	1	0	0	1	4	4	2	4	4	4	22	3.66667
1	1	0	4	0	4	0	1	1	1	1	0	1	1	0	5	3	3	3	3	3	3	18	3
1	2	0	2	0	5	0	1	1	0	0	0	0	1	1	3	4	2	2	3	2	3	16	2.66667
1	2	0	2	0	5	1	1	1	1	0	0	0	1	0	3	5	5	5	5	4	5	29	4.83333
1	1	0	2	0	3	0	1	1	1	1	0	0	1	1	5	4	3	3	4	3	3	20	3.33333

## Sheet: Mindfullness and Support
Do you use strategies to increase your mindfulness?	If yes, what strategies do you use regularly? Select all that apply.	Spending time with or talking to family and/or friends	Exercise or Yoga	Spending time with pets	Writing/Music/Art	Reach out to my residency mentors for psychological support	Other:	Please select the top 3 factors that have added stress to your life throughout this crisis?﻿	Being a possible carrier of COVID to those you live with	Having to treat coworkers	Having witnessed mortality	Having a lack of resources in the healthcare setting	Childcare difficulties	Financial instability	Other	Institutional Support (What has your institution offered you during this time)	Childcare offered	Counseling services offered	Care package/Gift bag	Meals provided/Meal discounts	Program mentorship/Personal reach out from leadership	Other 2	Which of these was most helpful?	Counseling services offered 2	Care package/Gift bag 2	Meals provided/Meal discounts 2	Program mentorship/Personal reach out from leadership 2	N/A	Other (please specify)
Response (0=No, 1=Yes)	App-based mindfulness (i.e. Headspace, Calm, etc)	Spending time with or talking to family and/or friends	Exercise or Yoga	Spending time with pets	Writing/Music/Art	Reach out to my residency mentors for psychological support	Other:	Concerns about your own health and safety	Being a possible carrier of COVID to those you live with	Having to treat coworkers	Having witnessed mortality	Having a lack of resources in the healthcare setting	Childcare difficulties	Financial instability	Other (please specify)	Response (0=No, 1=Yes)	Childcare offered	Counseling services offered	Care package/Gift bag	Meals provided/Meal discounts	Program mentorship/Personal reach out from leadership	Other (please specify)	Childcare offered	Counseling services offered	Care package/Gift bag	Meals provided/Meal discounts	Program mentorship/Personal reach out from leadership	N/A	Other (please specify)
1	App-based mindfulness (i.e. Headspace, Calm, etc)	Spending time with or talking to family and/or friends	Exercise or Yoga	Spending time with pets	Writing/Music/Art			Concerns about your own health and safety	Being a possible carrier of COVID to those you live with						Loosing valuable training time (clinic at 30% capacity- all of our outpatient rotation closed); also worried about when I can see my family next, when if will be safe to be near my paretns	1		Counseling services offered		Meals provided/Meal discounts	Program mentorship/Personal reach out from leadership						Program mentorship/Personal reach out from leadership
1		Spending time with or talking to family and/or friends			Writing/Music/Art			Concerns about your own health and safety	Being a possible carrier of COVID to those you live with						having to change plans of vacations or needing find a place to live and move for fellowship this summer.	1	Childcare offered	Counseling services offered		Meals provided/Meal discounts	Program mentorship/Personal reach out from leadership					Meals provided/Meal discounts	Program mentorship/Personal reach out from leadership
1		Spending time with or talking to family and/or friends	Exercise or Yoga	Spending time with pets			Therapy with a licensed counselor		Being a possible carrier of COVID to those you live with			Having a lack of resources in the healthcare setting			Scheduling instability	1						PPE packages ; daily updates; list of discounts but no specific help						N/A
1		Spending time with or talking to family and/or friends	Exercise or Yoga		Writing/Music/Art			Concerns about your own health and safety	Being a possible carrier of COVID to those you live with				Childcare difficulties			1	Childcare offered	Counseling services offered	Care package/Gift bag		Program mentorship/Personal reach out from leadership		Childcare offered
1		Spending time with or talking to family and/or friends		Spending time with pets	Writing/Music/Art	Reach out to my residency mentors for psychological support			Being a possible carrier of COVID to those you live with				Childcare difficulties	Financial instability		0												N/A
1	App-based mindfulness (i.e. Headspace, Calm, etc)	Spending time with or talking to family and/or friends		Spending time with pets								Having a lack of resources in the healthcare setting		Financial instability	Boards being cancelled after day 1 of 2. Stress on children and families in hospital. 0t being able to see family, friends.	1	Childcare offered	Counseling services offered			Program mentorship/Personal reach out from leadership			Counseling services offered
0		Spending time with or talking to family and/or friends					Prayer. (Christian), reaching to residency peers		Being a possible carrier of COVID to those you live with			Having a lack of resources in the healthcare setting			Co-workers stress about COVID	1		Counseling services offered		Meals provided/Meal discounts	Program mentorship/Personal reach out from leadership	small gifts, hiking route/walk suggestions				Meals provided/Meal discounts	Program mentorship/Personal reach out from leadership
1		Spending time with or talking to family and/or friends			Writing/Music/Art				Being a possible carrier of COVID to those you live with			Having a lack of resources in the healthcare setting		Financial instability		1		Counseling services offered										N/A
1		Spending time with or talking to family and/or friends									Having witnessed mortality	Having a lack of resources in the healthcare setting			Worrying about my families' health	1					Program mentorship/Personal reach out from leadership							N/A
1	App-based mindfulness (i.e. Headspace, Calm, etc)	Spending time with or talking to family and/or friends	Exercise or Yoga	Spending time with pets	Writing/Music/Art	Reach out to my residency mentors for psychological support		Concerns about your own health and safety				Having a lack of resources in the healthcare setting		Financial instability		1		Counseling services offered			Program mentorship/Personal reach out from leadership						Program mentorship/Personal reach out from leadership
1				Spending time with pets				Concerns about your own health and safety	Being a possible carrier of COVID to those you live with			Having a lack of resources in the healthcare setting				1	Childcare offered	Counseling services offered		Meals provided/Meal discounts								N/A
1		Spending time with or talking to family and/or friends	Exercise or Yoga				Prayer	Concerns about your own health and safety	Being a possible carrier of COVID to those you live with						Daily institutional changes regarding PPI, patient care. It is difficult to keep up and makes doing our daily job of providing quality patient care more difficult.	1	Childcare offered	Counseling services offered		Meals provided/Meal discounts									Very little has been helpful. It honestly feels like empty, vague gestures from administration.
1	App-based mindfulness (i.e. Headspace, Calm, etc)	Spending time with or talking to family and/or friends	Exercise or Yoga	Spending time with pets				Concerns about your own health and safety	Being a possible carrier of COVID to those you live with			Having a lack of resources in the healthcare setting				1			Care package/Gift bag	Meals provided/Meal discounts	Program mentorship/Personal reach out from leadership				Care package/Gift bag	Meals provided/Meal discounts
1	App-based mindfulness (i.e. Headspace, Calm, etc)	Spending time with or talking to family and/or friends	Exercise or Yoga	Spending time with pets	Writing/Music/Art			Concerns about your own health and safety				Having a lack of resources in the healthcare setting		Financial instability		0												N/A
0								Concerns about your own health and safety	Being a possible carrier of COVID to those you live with		Having witnessed mortality					0												N/A
0			Exercise or Yoga					Concerns about your own health and safety	Being a possible carrier of COVID to those you live with					Financial instability		1				Meals provided/Meal discounts								N/A
1		Spending time with or talking to family and/or friends	Exercise or Yoga	Spending time with pets				Concerns about your own health and safety	Being a possible carrier of COVID to those you live with			Having a lack of resources in the healthcare setting				1				Meals provided/Meal discounts								N/A
1			Exercise or Yoga	Spending time with pets				Concerns about your own health and safety		Having to treat coworkers		Having a lack of resources in the healthcare setting				0												N/A
1	App-based mindfulness (i.e. Headspace, Calm, etc)	Spending time with or talking to family and/or friends						Concerns about your own health and safety	Being a possible carrier of COVID to those you live with				Childcare difficulties			1	Childcare offered	Counseling services offered					Childcare offered	Counseling services offered					Although childcare is offered, it is very far away from my home.
1		Spending time with or talking to family and/or friends	Exercise or Yoga	Spending time with pets		Reach out to my residency mentors for psychological support		Concerns about your own health and safety	Being a possible carrier of COVID to those you live with					Financial instability		1						Housing							housing
1	App-based mindfulness (i.e. Headspace, Calm, etc)	Spending time with or talking to family and/or friends	Exercise or Yoga	Spending time with pets				Concerns about your own health and safety		Having to treat coworkers		Having a lack of resources in the healthcare setting				1	Childcare offered	Counseling services offered										N/A
1					Writing/Music/Art			Concerns about your own health and safety					Childcare difficulties		balancing work full time, children, home, and teacher	1	Childcare offered	Counseling services offered										N/A
0								Concerns about your own health and safety	Being a possible carrier of COVID to those you live with		Having witnessed mortality					1		Counseling services offered	Care package/Gift bag	Meals provided/Meal discounts						Meals provided/Meal discounts
1	App-based mindfulness (i.e. Headspace, Calm, etc)	Spending time with or talking to family and/or friends	Exercise or Yoga	Spending time with pets				Concerns about your own health and safety				Having a lack of resources in the healthcare setting			Constantly changing "rules"	1	Childcare offered	Counseling services offered									Program mentorship/Personal reach out from leadership
1			Exercise or Yoga	Spending time with pets				Concerns about your own health and safety	Being a possible carrier of COVID to those you live with			Having a lack of resources in the healthcare setting				1		Counseling services offered										N/A
0								Concerns about your own health and safety		Having to treat coworkers				Financial instability		1	Childcare offered											N/A
0								Concerns about your own health and safety	Being a possible carrier of COVID to those you live with				Childcare difficulties			1	Childcare offered	Counseling services offered			Program mentorship/Personal reach out from leadership						Program mentorship/Personal reach out from leadership
1	App-based mindfulness (i.e. Headspace, Calm, etc)	Spending time with or talking to family and/or friends	Exercise or Yoga				Riding my bicycle	Concerns about your own health and safety	Being a possible carrier of COVID to those you live with			Having a lack of resources in the healthcare setting				1					Program mentorship/Personal reach out from leadership						Program mentorship/Personal reach out from leadership		riding my bicycle
1		Spending time with or talking to family and/or friends	Exercise or Yoga	Spending time with pets				Concerns about your own health and safety	Being a possible carrier of COVID to those you live with			Having a lack of resources in the healthcare setting				1					Program mentorship/Personal reach out from leadership							N/A
1	App-based mindfulness (i.e. Headspace, Calm, etc)	Spending time with or talking to family and/or friends	Exercise or Yoga						Being a possible carrier of COVID to those you live with		Having witnessed mortality	Having a lack of resources in the healthcare setting				1		Counseling services offered		Meals provided/Meal discounts						Meals provided/Meal discounts
1		Spending time with or talking to family and/or friends	Exercise or Yoga	Spending time with pets				Concerns about your own health and safety			Having witnessed mortality		Childcare difficulties			1	Childcare offered	Counseling services offered	Care package/Gift bag										Honestly, I don’t have the time to do anything but get by right now. 0ne of these things are helpful.
1			Exercise or Yoga					Concerns about your own health and safety	Being a possible carrier of COVID to those you live with			Having a lack of resources in the healthcare setting				1		Counseling services offered		Meals provided/Meal discounts						Meals provided/Meal discounts
1	App-based mindfulness (i.e. Headspace, Calm, etc)	Spending time with or talking to family and/or friends	Exercise or Yoga	Spending time with pets	Writing/Music/Art			Concerns about your own health and safety	Being a possible carrier of COVID to those you live with						worried about my own family members' safety as they are far away as well as their financial instability.	1		Counseling services offered		Meals provided/Meal discounts	Program mentorship/Personal reach out from leadership	daily check ins and follow ups about my wellness					Program mentorship/Personal reach out from leadership
1	App-based mindfulness (i.e. Headspace, Calm, etc)	Spending time with or talking to family and/or friends	Exercise or Yoga		Writing/Music/Art			Concerns about your own health and safety			Having witnessed mortality			Financial instability		1					Program mentorship/Personal reach out from leadership						Program mentorship/Personal reach out from leadership
0								Concerns about your own health and safety	Being a possible carrier of COVID to those you live with						Fear of lack of resources in the healthcare setting	1		Counseling services offered			Program mentorship/Personal reach out from leadership							N/A
0			Exercise or Yoga					Concerns about your own health and safety				Having a lack of resources in the healthcare setting			Social isolation	1		Counseling services offered						Counseling services offered
1	App-based mindfulness (i.e. Headspace, Calm, etc)	Spending time with or talking to family and/or friends	Exercise or Yoga		Writing/Music/Art			Concerns about your own health and safety	Being a possible carrier of COVID to those you live with			Having a lack of resources in the healthcare setting				1	Childcare offered	Counseling services offered	Care package/Gift bag	Meals provided/Meal discounts	Program mentorship/Personal reach out from leadership			Counseling services offered
1		Spending time with or talking to family and/or friends	Exercise or Yoga	Spending time with pets	Writing/Music/Art			Concerns about your own health and safety	Being a possible carrier of COVID to those you live with						Change in regular schedule	1		Counseling services offered			Program mentorship/Personal reach out from leadership							N/A
1		Spending time with or talking to family and/or friends	Exercise or Yoga	Spending time with pets				Concerns about your own health and safety	Being a possible carrier of COVID to those you live with			Having a lack of resources in the healthcare setting				1		Counseling services offered										N/A
1		Spending time with or talking to family and/or friends		Spending time with pets					Being a possible carrier of COVID to those you live with		Having witnessed mortality	Having a lack of resources in the healthcare setting				1		Counseling services offered										N/A
1	App-based mindfulness (i.e. Headspace, Calm, etc)	Spending time with or talking to family and/or friends							Being a possible carrier of COVID to those you live with			Having a lack of resources in the healthcare setting	Childcare difficulties			1	Childcare offered	Counseling services offered	Care package/Gift bag			weekly townhalls							weekly townhalls
1		Spending time with or talking to family and/or friends	Exercise or Yoga						Being a possible carrier of COVID to those you live with			Having a lack of resources in the healthcare setting			re-scheduling my wedding	1	Childcare offered	Counseling services offered		Meals provided/Meal discounts	Program mentorship/Personal reach out from leadership				Care package/Gift bag		Program mentorship/Personal reach out from leadership
0									Being a possible carrier of COVID to those you live with			Having a lack of resources in the healthcare setting			Disillusionment of the administration run healthcare system and how little they care about us	1					Program mentorship/Personal reach out from leadership							N/A	0t helpful
1	App-based mindfulness (i.e. Headspace, Calm, etc)	Spending time with or talking to family and/or friends	Exercise or Yoga	Spending time with pets	Writing/Music/Art	Reach out to my residency mentors for psychological support		Concerns about your own health and safety	Being a possible carrier of COVID to those you live with			Having a lack of resources in the healthcare setting				1		Counseling services offered		Meals provided/Meal discounts								N/A
1	App-based mindfulness (i.e. Headspace, Calm, etc)	Spending time with or talking to family and/or friends	Exercise or Yoga	Spending time with pets	Writing/Music/Art				Being a possible carrier of COVID to those you live with			Having a lack of resources in the healthcare setting		Financial instability		1	Childcare offered	Counseling services offered			Program mentorship/Personal reach out from leadership						Program mentorship/Personal reach out from leadership
1	App-based mindfulness (i.e. Headspace, Calm, etc)	Spending time with or talking to family and/or friends			Writing/Music/Art				Being a possible carrier of COVID to those you live with			Having a lack of resources in the healthcare setting		Financial instability		1		Counseling services offered										N/A
1		Spending time with or talking to family and/or friends	Exercise or Yoga	Spending time with pets	Writing/Music/Art				Being a possible carrier of COVID to those you live with			Having a lack of resources in the healthcare setting			concern about friends and colleagues across the country	1	Childcare offered	Counseling services offered			Program mentorship/Personal reach out from leadership		Childcare offered				Program mentorship/Personal reach out from leadership
0								Concerns about your own health and safety				Having a lack of resources in the healthcare setting			If I am going to meet my residency requirements for graduation	1		Counseling services offered						Counseling services offered
1		Spending time with or talking to family and/or friends	Exercise or Yoga	Spending time with pets				Concerns about your own health and safety			Having witnessed mortality	Having a lack of resources in the healthcare setting				1		Counseling services offered		Meals provided/Meal discounts						Meals provided/Meal discounts
1	App-based mindfulness (i.e. Headspace, Calm, etc)	Spending time with or talking to family and/or friends			Writing/Music/Art		Tamarkoz App		Being a possible carrier of COVID to those you live with			Having a lack of resources in the healthcare setting			Being quarantined at home during your only time off on weekends.	1	Childcare offered	Counseling services offered		Meals provided/Meal discounts	Program mentorship/Personal reach out from leadership			Counseling services offered
1		Spending time with or talking to family and/or friends	Exercise or Yoga	Spending time with pets				Concerns about your own health and safety			Having witnessed mortality	Having a lack of resources in the healthcare setting				1		Counseling services offered		Meals provided/Meal discounts						Meals provided/Meal discounts
1	App-based mindfulness (i.e. Headspace, Calm, etc)	Spending time with or talking to family and/or friends	Exercise or Yoga					Concerns about your own health and safety		Having to treat coworkers	Having witnessed mortality					1	Childcare offered		Care package/Gift bag	Meals provided/Meal discounts	Program mentorship/Personal reach out from leadership						Program mentorship/Personal reach out from leadership
1		Spending time with or talking to family and/or friends							Being a possible carrier of COVID to those you live with	Having to treat coworkers	Having witnessed mortality					1		Counseling services offered										N/A
1			Exercise or Yoga		Writing/Music/Art			Concerns about your own health and safety		Having to treat coworkers		Having a lack of resources in the healthcare setting				0												N/A
1		Spending time with or talking to family and/or friends	Exercise or Yoga								Having witnessed mortality			Financial instability	Loss of control over schedule/routine	1	Childcare offered	Counseling services offered		Meals provided/Meal discounts	Program mentorship/Personal reach out from leadership					Meals provided/Meal discounts
1		Spending time with or talking to family and/or friends	Exercise or Yoga				Residency wellness program activities		Being a possible carrier of COVID to those you live with				Childcare difficulties		Stress up keeping up with ever changing guidelines	1					Program mentorship/Personal reach out from leadership	Residency wellness activities, weekly protected gathering times						N/A
1	App-based mindfulness (i.e. Headspace, Calm, etc)	Spending time with or talking to family and/or friends		Spending time with pets	Writing/Music/Art			Concerns about your own health and safety			Having witnessed mortality	Having a lack of resources in the healthcare setting				1					Program mentorship/Personal reach out from leadership							N/A
0								Concerns about your own health and safety	Being a possible carrier of COVID to those you live with			Having a lack of resources in the healthcare setting				1	Childcare offered	Counseling services offered			Program mentorship/Personal reach out from leadership						Program mentorship/Personal reach out from leadership
1		Spending time with or talking to family and/or friends	Exercise or Yoga		Writing/Music/Art			Concerns about your own health and safety	Being a possible carrier of COVID to those you live with			Having a lack of resources in the healthcare setting				1	Childcare offered	Counseling services offered						Counseling services offered
1	App-based mindfulness (i.e. Headspace, Calm, etc)	Spending time with or talking to family and/or friends	Exercise or Yoga	Spending time with pets	Writing/Music/Art	Reach out to my residency mentors for psychological support		Concerns about your own health and safety				Having a lack of resources in the healthcare setting			0t seeing my friends and family	1		Counseling services offered			Program mentorship/Personal reach out from leadership						Program mentorship/Personal reach out from leadership
0		Spending time with or talking to family and/or friends	Exercise or Yoga	Spending time with pets				Concerns about your own health and safety			Having witnessed mortality	Having a lack of resources in the healthcare setting				1		Counseling services offered		Meals provided/Meal discounts						Meals provided/Meal discounts
1	App-based mindfulness (i.e. Headspace, Calm, etc)	Spending time with or talking to family and/or friends	Exercise or Yoga	Spending time with pets				Concerns about your own health and safety	Being a possible carrier of COVID to those you live with			Having a lack of resources in the healthcare setting				1	Childcare offered	Counseling services offered		Meals provided/Meal discounts	Program mentorship/Personal reach out from leadership			Counseling services offered			Program mentorship/Personal reach out from leadership
1		Spending time with or talking to family and/or friends	Exercise or Yoga					Concerns about your own health and safety	Being a possible carrier of COVID to those you live with			Having a lack of resources in the healthcare setting				0												N/A
1		Spending time with or talking to family and/or friends	Exercise or Yoga	Spending time with pets				Concerns about your own health and safety			Having witnessed mortality	Having a lack of resources in the healthcare setting				1	Childcare offered	Counseling services offered		Meals provided/Meal discounts						Meals provided/Meal discounts
1		Spending time with or talking to family and/or friends									Having witnessed mortality	Having a lack of resources in the healthcare setting			unable to see my child who is staying with grandparents	1		Counseling services offered			Program mentorship/Personal reach out from leadership			Counseling services offered
1		Spending time with or talking to family and/or friends	Exercise or Yoga					Concerns about your own health and safety	Being a possible carrier of COVID to those you live with			Having a lack of resources in the healthcare setting				1		Counseling services offered			Program mentorship/Personal reach out from leadership						Program mentorship/Personal reach out from leadership
1		Spending time with or talking to family and/or friends		Spending time with pets				Concerns about your own health and safety	Being a possible carrier of COVID to those you live with			Having a lack of resources in the healthcare setting				1		Counseling services offered		Meals provided/Meal discounts						Meals provided/Meal discounts
1		Spending time with or talking to family and/or friends	Exercise or Yoga	Spending time with pets				Concerns about your own health and safety	Being a possible carrier of COVID to those you live with			Having a lack of resources in the healthcare setting				1		Counseling services offered										N/A
1		Spending time with or talking to family and/or friends		Spending time with pets				Concerns about your own health and safety	Being a possible carrier of COVID to those you live with			Having a lack of resources in the healthcare setting				1		Counseling services offered		Meals provided/Meal discounts						Meals provided/Meal discounts
1		Spending time with or talking to family and/or friends						Concerns about your own health and safety	Being a possible carrier of COVID to those you live with		Having witnessed mortality					1		Counseling services offered		Meals provided/Meal discounts				Counseling services offered
1	App-based mindfulness (i.e. Headspace, Calm, etc)	Spending time with or talking to family and/or friends	Exercise or Yoga	Spending time with pets				Concerns about your own health and safety				Having a lack of resources in the healthcare setting			meeting graduation requirements	1		Counseling services offered		Meals provided/Meal discounts								N/A
1		Spending time with or talking to family and/or friends	Exercise or Yoga						Being a possible carrier of COVID to those you live with		Having witnessed mortality	Having a lack of resources in the healthcare setting				1				Meals provided/Meal discounts	Program mentorship/Personal reach out from leadership					Meals provided/Meal discounts
0								Concerns about your own health and safety				Having a lack of resources in the healthcare setting			seeing so many people, including colleagues, flout the rules to wear a mask, even after being personally asked to do so.	0												N/A
1			Exercise or Yoga					Concerns about your own health and safety		Having to treat coworkers		Having a lack of resources in the healthcare setting				1	Childcare offered									Meals provided/Meal discounts
0								Concerns about your own health and safety	Being a possible carrier of COVID to those you live with		Having witnessed mortality					1				Meals provided/Meal discounts						Meals provided/Meal discounts
1		Spending time with or talking to family and/or friends	Exercise or Yoga	Spending time with pets					Being a possible carrier of COVID to those you live with			Having a lack of resources in the healthcare setting			being away from family	1	Childcare offered	Counseling services offered		Meals provided/Meal discounts	Program mentorship/Personal reach out from leadership						Program mentorship/Personal reach out from leadership
1		Spending time with or talking to family and/or friends	Exercise or Yoga		Writing/Music/Art			Concerns about your own health and safety	Being a possible carrier of COVID to those you live with						Family with financial instability	1				Meals provided/Meal discounts	Program mentorship/Personal reach out from leadership					Meals provided/Meal discounts	Program mentorship/Personal reach out from leadership
0								Concerns about your own health and safety				Having a lack of resources in the healthcare setting			being away from friends and family	1				Meals provided/Meal discounts						Meals provided/Meal discounts
0								Concerns about your own health and safety				Having a lack of resources in the healthcare setting		Financial instability		0												N/A
1	App-based mindfulness (i.e. Headspace, Calm, etc)	Spending time with or talking to family and/or friends	Exercise or Yoga	Spending time with pets	Writing/Music/Art			Concerns about your own health and safety				Having a lack of resources in the healthcare setting			Social isolation from lockdown orders	1		Counseling services offered		Meals provided/Meal discounts						Meals provided/Meal discounts
0								Concerns about your own health and safety	Being a possible carrier of COVID to those you live with						concern about parents and their health and safety	1		Counseling services offered		Meals provided/Meal discounts		possible compensation for childcare 1st come 1st serve, not disbursed yet							possible compensation for childcare if it happens
1	App-based mindfulness (i.e. Headspace, Calm, etc)	Spending time with or talking to family and/or friends	Exercise or Yoga		Writing/Music/Art	Reach out to my residency mentors for psychological support	Breathing exercises, baking, naps	Concerns about your own health and safety	Being a possible carrier of COVID to those you live with					Financial instability		1	Childcare offered	Counseling services offered	Care package/Gift bag	Meals provided/Meal discounts	Program mentorship/Personal reach out from leadership						Program mentorship/Personal reach out from leadership
1		Spending time with or talking to family and/or friends	Exercise or Yoga		Writing/Music/Art		Meditation	Concerns about your own health and safety				Having a lack of resources in the healthcare setting			Loneliness	1		Counseling services offered		Meals provided/Meal discounts	Program mentorship/Personal reach out from leadership					Meals provided/Meal discounts
1		Spending time with or talking to family and/or friends	Exercise or Yoga					Concerns about your own health and safety	Being a possible carrier of COVID to those you live with			Having a lack of resources in the healthcare setting				1		Counseling services offered			Program mentorship/Personal reach out from leadership						Program mentorship/Personal reach out from leadership
0								Concerns about your own health and safety	Being a possible carrier of COVID to those you live with			Having a lack of resources in the healthcare setting				0												N/A
1	App-based mindfulness (i.e. Headspace, Calm, etc)	Spending time with or talking to family and/or friends	Exercise or Yoga					Concerns about your own health and safety			Having witnessed mortality	Having a lack of resources in the healthcare setting				0												N/A
0								Concerns about your own health and safety	Being a possible carrier of COVID to those you live with			Having a lack of resources in the healthcare setting				1			Care package/Gift bag	Meals provided/Meal discounts	Program mentorship/Personal reach out from leadership					Meals provided/Meal discounts
1		Spending time with or talking to family and/or friends		Spending time with pets				Concerns about your own health and safety	Being a possible carrier of COVID to those you live with			Having a lack of resources in the healthcare setting				1				Meals provided/Meal discounts						Meals provided/Meal discounts
1	App-based mindfulness (i.e. Headspace, Calm, etc)		Exercise or Yoga					Concerns about your own health and safety	Being a possible carrier of COVID to those you live with						Residency home learning expectations	1					Program mentorship/Personal reach out from leadership						Program mentorship/Personal reach out from leadership		Headspace
0									Being a possible carrier of COVID to those you live with			Having a lack of resources in the healthcare setting			0t being able to see/visit family	0												N/A
1	App-based mindfulness (i.e. Headspace, Calm, etc)	Spending time with or talking to family and/or friends	Exercise or Yoga					Concerns about your own health and safety	Being a possible carrier of COVID to those you live with					Financial instability		1	Childcare offered	Counseling services offered		Meals provided/Meal discounts	Program mentorship/Personal reach out from leadership			Counseling services offered		Meals provided/Meal discounts
1	App-based mindfulness (i.e. Headspace, Calm, etc)	Spending time with or talking to family and/or friends	Exercise or Yoga	Spending time with pets								Having a lack of resources in the healthcare setting	Childcare difficulties		all of the changes...I am a PD and having to create virtual education for my residents, support them as they are stressed, etc. And personally not being able to go to my exercise classes, see friends, go on vacation, see my parents and my sister	1	Childcare offered	Counseling services offered				free parking, flexibility in my schedule							schedule flexibility-I am not doing clinical work during this time-just focusing on the residency program needs
1	App-based mindfulness (i.e. Headspace, Calm, etc)	Spending time with or talking to family and/or friends	Exercise or Yoga					Concerns about your own health and safety	Being a possible carrier of COVID to those you live with			Having a lack of resources in the healthcare setting				1		Counseling services offered			Program mentorship/Personal reach out from leadership						Program mentorship/Personal reach out from leadership
0								Concerns about your own health and safety						Financial instability	Concerns about family in other areas of the country	1		Counseling services offered			Program mentorship/Personal reach out from leadership							N/A
1		Spending time with or talking to family and/or friends	Exercise or Yoga					Concerns about your own health and safety			Having witnessed mortality	Having a lack of resources in the healthcare setting				0										Meals provided/Meal discounts
1				Spending time with pets			Hobbies (refinishing furniture, cooking/baking)	Concerns about your own health and safety	Being a possible carrier of COVID to those you live with	Having to treat coworkers						1		Counseling services offered			Program mentorship/Personal reach out from leadership						Program mentorship/Personal reach out from leadership
1			Exercise or Yoga		Writing/Music/Art				Being a possible carrier of COVID to those you live with			Having a lack of resources in the healthcare setting			Changes within the hospital system	1		Counseling services offered			Program mentorship/Personal reach out from leadership						Program mentorship/Personal reach out from leadership
1		Spending time with or talking to family and/or friends		Spending time with pets	Writing/Music/Art			Concerns about your own health and safety	Being a possible carrier of COVID to those you live with			Having a lack of resources in the healthcare setting				1		Counseling services offered										N/A
1		Spending time with or talking to family and/or friends		Spending time with pets				Concerns about your own health and safety				Having a lack of resources in the healthcare setting		Financial instability		0												N/A
0								Concerns about your own health and safety	Being a possible carrier of COVID to those you live with						Having my schedule change unpredictably	1		Counseling services offered		Meals provided/Meal discounts						Meals provided/Meal discounts
1					Writing/Music/Art			Concerns about your own health and safety	Being a possible carrier of COVID to those you live with			Having a lack of resources in the healthcare setting				1		Counseling services offered			Program mentorship/Personal reach out from leadership	Promise not to furlough ancillary staff					Program mentorship/Personal reach out from leadership
1		Spending time with or talking to family and/or friends	Exercise or Yoga				meditation				Having witnessed mortality	Having a lack of resources in the healthcare setting			not getting the regular education due to limitations in scheduling	1	Childcare offered	Counseling services offered			Program mentorship/Personal reach out from leadership	housing to isolate from family		Counseling services offered			Program mentorship/Personal reach out from leadership
1		Spending time with or talking to family and/or friends	Exercise or Yoga	Spending time with pets				Concerns about your own health and safety	Being a possible carrier of COVID to those you live with			Having a lack of resources in the healthcare setting				1	Childcare offered	Counseling services offered			Program mentorship/Personal reach out from leadership						Program mentorship/Personal reach out from leadership
1		Spending time with or talking to family and/or friends	Exercise or Yoga		Writing/Music/Art	Reach out to my residency mentors for psychological support			Being a possible carrier of COVID to those you live with			Having a lack of resources in the healthcare setting	Childcare difficulties			1	Childcare offered	Counseling services offered			Program mentorship/Personal reach out from leadership		Childcare offered				Program mentorship/Personal reach out from leadership
1		Spending time with or talking to family and/or friends	Exercise or Yoga						Being a possible carrier of COVID to those you live with				Childcare difficulties		Deportation. Loss of fellowship. Close down of fellowship program	1	Childcare offered	Counseling services offered										N/A
1			Exercise or Yoga		Writing/Music/Art				Being a possible carrier of COVID to those you live with			Having a lack of resources in the healthcare setting		Financial instability		1		Counseling services offered										N/A
0		Spending time with or talking to family and/or friends	Exercise or Yoga						Being a possible carrier of COVID to those you live with		Having witnessed mortality				Friends who have lost their jobs	1		Counseling services offered			Program mentorship/Personal reach out from leadership							N/A
1		Spending time with or talking to family and/or friends	Exercise or Yoga	Spending time with pets				Concerns about your own health and safety			Having witnessed mortality	Having a lack of resources in the healthcare setting				1		Counseling services offered		Meals provided/Meal discounts						Meals provided/Meal discounts
1							Self reflection	Concerns about your own health and safety			Having witnessed mortality	Having a lack of resources in the healthcare setting				0												N/A
1		Spending time with or talking to family and/or friends						Concerns about your own health and safety	Being a possible carrier of COVID to those you live with	Having to treat coworkers						1					Program mentorship/Personal reach out from leadership						Program mentorship/Personal reach out from leadership
1		Spending time with or talking to family and/or friends		Spending time with pets				Concerns about your own health and safety			Having witnessed mortality	Having a lack of resources in the healthcare setting				1		Counseling services offered			Program mentorship/Personal reach out from leadership						Program mentorship/Personal reach out from leadership
1	App-based mindfulness (i.e. Headspace, Calm, etc)		Exercise or Yoga	Spending time with pets	Writing/Music/Art				Being a possible carrier of COVID to those you live with			Having a lack of resources in the healthcare setting			Lack of superiors to develop practice to put on PPE	1						Alcohol, Home made face shields							Alcohol, Home made face shield
1		Spending time with or talking to family and/or friends	Exercise or Yoga		Writing/Music/Art			Concerns about your own health and safety	Being a possible carrier of COVID to those you live with			Having a lack of resources in the healthcare setting				1				Meals provided/Meal discounts	Program mentorship/Personal reach out from leadership						Program mentorship/Personal reach out from leadership
1		Spending time with or talking to family and/or friends	Exercise or Yoga	Spending time with pets				Concerns about your own health and safety	Being a possible carrier of COVID to those you live with					Financial instability		1		Counseling services offered		Meals provided/Meal discounts	Program mentorship/Personal reach out from leadership					Meals provided/Meal discounts
1	App-based mindfulness (i.e. Headspace, Calm, etc)	Spending time with or talking to family and/or friends	Exercise or Yoga					Concerns about your own health and safety					Childcare difficulties	Financial instability		1	Childcare offered	Counseling services offered		Meals provided/Meal discounts	Program mentorship/Personal reach out from leadership					Meals provided/Meal discounts
0		Spending time with or talking to family and/or friends	Exercise or Yoga					Concerns about your own health and safety	Being a possible carrier of COVID to those you live with		Having witnessed mortality					1	Childcare offered	Counseling services offered			Program mentorship/Personal reach out from leadership			Counseling services offered
0								Concerns about your own health and safety	Being a possible carrier of COVID to those you live with			Having a lack of resources in the healthcare setting				1		Counseling services offered		Meals provided/Meal discounts	Program mentorship/Personal reach out from leadership					Meals provided/Meal discounts	Program mentorship/Personal reach out from leadership
1	App-based mindfulness (i.e. Headspace, Calm, etc)	Spending time with or talking to family and/or friends	Exercise or Yoga					Concerns about your own health and safety				Having a lack of resources in the healthcare setting		Financial instability		1		Counseling services offered		Meals provided/Meal discounts						Meals provided/Meal discounts
0								Concerns about your own health and safety	Being a possible carrier of COVID to those you live with					Financial instability		1				Meals provided/Meal discounts						Meals provided/Meal discounts
1		Spending time with or talking to family and/or friends		Spending time with pets	Writing/Music/Art			Concerns about your own health and safety				Having a lack of resources in the healthcare setting			Handling resident concerns in times when we may not have answers	0												N/A
1		Spending time with or talking to family and/or friends			Writing/Music/Art			Concerns about your own health and safety	Being a possible carrier of COVID to those you live with		Having witnessed mortality					1		Counseling services offered	Care package/Gift bag	Meals provided/Meal discounts	Program mentorship/Personal reach out from leadership					Meals provided/Meal discounts	Program mentorship/Personal reach out from leadership		Advocacy from our leadership for transparency about PPE, processes, soliciting resident feedback, doing everything to guarantee the safety of trainees and not making them feel inferior for declining to take on extra exposure. They not only made us fee heard but they acted.
1		Spending time with or talking to family and/or friends						Concerns about your own health and safety			Having witnessed mortality				Unpredictable schedules	1				Meals provided/Meal discounts						Meals provided/Meal discounts
1	App-based mindfulness (i.e. Headspace, Calm, etc)	Spending time with or talking to family and/or friends			Writing/Music/Art	Reach out to my residency mentors for psychological support		Concerns about your own health and safety			Having witnessed mortality	Having a lack of resources in the healthcare setting				1	Childcare offered	Counseling services offered	Care package/Gift bag	Meals provided/Meal discounts	Program mentorship/Personal reach out from leadership			Counseling services offered
1	App-based mindfulness (i.e. Headspace, Calm, etc)	Spending time with or talking to family and/or friends	Exercise or Yoga					Concerns about your own health and safety	Being a possible carrier of COVID to those you live with			Having a lack of resources in the healthcare setting				1	Childcare offered	Counseling services offered		Meals provided/Meal discounts				Counseling services offered		Meals provided/Meal discounts
1	App-based mindfulness (i.e. Headspace, Calm, etc)	Spending time with or talking to family and/or friends	Exercise or Yoga						Being a possible carrier of COVID to those you live with			Having a lack of resources in the healthcare setting		Financial instability		1	Childcare offered	Counseling services offered		Meals provided/Meal discounts						Meals provided/Meal discounts
1		Spending time with or talking to family and/or friends	Exercise or Yoga	Spending time with pets				Concerns about your own health and safety	Being a possible carrier of COVID to those you live with		Having witnessed mortality					1				Meals provided/Meal discounts						Meals provided/Meal discounts
1	App-based mindfulness (i.e. Headspace, Calm, etc)	Spending time with or talking to family and/or friends		Spending time with pets				Concerns about your own health and safety				Having a lack of resources in the healthcare setting			Missing my friends and family	1				Meals provided/Meal discounts								N/A
1			Exercise or Yoga		Writing/Music/Art			Concerns about your own health and safety				Having a lack of resources in the healthcare setting			0t getting enough numbers	1						Housing						N/A
0								Concerns about your own health and safety	Being a possible carrier of COVID to those you live with				Childcare difficulties			0												N/A
1		Spending time with or talking to family and/or friends	Exercise or Yoga								Having witnessed mortality	Having a lack of resources in the healthcare setting			Concerns about the health and safety of my parents	1				Meals provided/Meal discounts	Program mentorship/Personal reach out from leadership							N/A
1			Exercise or Yoga		Writing/Music/Art				Being a possible carrier of COVID to those you live with	Having to treat coworkers		Having a lack of resources in the healthcare setting				1	Childcare offered	Counseling services offered	Care package/Gift bag	Meals provided/Meal discounts	Program mentorship/Personal reach out from leadership				Care package/Gift bag	Meals provided/Meal discounts	Program mentorship/Personal reach out from leadership
0		Spending time with or talking to family and/or friends		Spending time with pets			Prayer		Being a possible carrier of COVID to those you live with			Having a lack of resources in the healthcare setting			Faculty and administration	0												N/A
0								Concerns about your own health and safety	Being a possible carrier of COVID to those you live with			Having a lack of resources in the healthcare setting				1		Counseling services offered										N/A
1	App-based mindfulness (i.e. Headspace, Calm, etc)	Spending time with or talking to family and/or friends	Exercise or Yoga	Spending time with pets	Writing/Music/Art			Concerns about your own health and safety		Having to treat coworkers		Having a lack of resources in the healthcare setting				1		Counseling services offered		Meals provided/Meal discounts				Counseling services offered		Meals provided/Meal discounts
1		Spending time with or talking to family and/or friends	Exercise or Yoga		Writing/Music/Art			Concerns about your own health and safety				Having a lack of resources in the healthcare setting		Financial instability		1	Childcare offered	Counseling services offered										N/A
1			Exercise or Yoga	Spending time with pets					Being a possible carrier of COVID to those you live with			Having a lack of resources in the healthcare setting		Financial instability		1				Meals provided/Meal discounts	Program mentorship/Personal reach out from leadership					Meals provided/Meal discounts
0									Being a possible carrier of COVID to those you live with				Childcare difficulties	Financial instability		1		Counseling services offered	Care package/Gift bag	Meals provided/Meal discounts									The things offered by my program haven’t been super impactful but I like free food but doesn’t make a huge life change.
0												Having a lack of resources in the healthcare setting		Financial instability	coworkers getting ill	1		Counseling services offered		Meals provided/Meal discounts	Program mentorship/Personal reach out from leadership						Program mentorship/Personal reach out from leadership
1			Exercise or Yoga	Spending time with pets				Concerns about your own health and safety	Being a possible carrier of COVID to those you live with			Having a lack of resources in the healthcare setting				1	Childcare offered	Counseling services offered	Care package/Gift bag	Meals provided/Meal discounts						Meals provided/Meal discounts
1	App-based mindfulness (i.e. Headspace, Calm, etc)	Spending time with or talking to family and/or friends	Exercise or Yoga			Reach out to my residency mentors for psychological support		Concerns about your own health and safety	Being a possible carrier of COVID to those you live with			Having a lack of resources in the healthcare setting				1		Counseling services offered		Meals provided/Meal discounts	Program mentorship/Personal reach out from leadership						Program mentorship/Personal reach out from leadership
1		Spending time with or talking to family and/or friends		Spending time with pets	Writing/Music/Art			Concerns about your own health and safety	Being a possible carrier of COVID to those you live with			Having a lack of resources in the healthcare setting				1		Counseling services offered		Meals provided/Meal discounts	Program mentorship/Personal reach out from leadership					Meals provided/Meal discounts	Program mentorship/Personal reach out from leadership
1		Spending time with or talking to family and/or friends	Exercise or Yoga	Spending time with pets							Having witnessed mortality	Having a lack of resources in the healthcare setting		Financial instability		0												N/A
1		Spending time with or talking to family and/or friends	Exercise or Yoga	Spending time with pets	Writing/Music/Art				Being a possible carrier of COVID to those you live with			Having a lack of resources in the healthcare setting		Financial instability		1	Childcare offered	Counseling services offered			Program mentorship/Personal reach out from leadership						Program mentorship/Personal reach out from leadership
1		Spending time with or talking to family and/or friends						Concerns about your own health and safety				Having a lack of resources in the healthcare setting	Childcare difficulties			1		Counseling services offered			Program mentorship/Personal reach out from leadership						Program mentorship/Personal reach out from leadership
1	App-based mindfulness (i.e. Headspace, Calm, etc)	Spending time with or talking to family and/or friends	Exercise or Yoga					Concerns about your own health and safety	Being a possible carrier of COVID to those you live with		Having witnessed mortality					0												N/A
0									Being a possible carrier of COVID to those you live with			Having a lack of resources in the healthcare setting			fake news/ hysteria	1	Childcare offered	Counseling services offered		Meals provided/Meal discounts	Program mentorship/Personal reach out from leadership						Program mentorship/Personal reach out from leadership
1		Spending time with or talking to family and/or friends	Exercise or Yoga	Spending time with pets				Concerns about your own health and safety	Being a possible carrier of COVID to those you live with			Having a lack of resources in the healthcare setting				1					Program mentorship/Personal reach out from leadership						Program mentorship/Personal reach out from leadership
1		Spending time with or talking to family and/or friends			Writing/Music/Art				Being a possible carrier of COVID to those you live with			Having a lack of resources in the healthcare setting	Childcare difficulties			0												N/A
1	App-based mindfulness (i.e. Headspace, Calm, etc)	Spending time with or talking to family and/or friends	Exercise or Yoga	Spending time with pets					Being a possible carrier of COVID to those you live with			Having a lack of resources in the healthcare setting		Financial instability		1	Childcare offered	Counseling services offered										N/A
1		Spending time with or talking to family and/or friends		Spending time with pets				Concerns about your own health and safety				Having a lack of resources in the healthcare setting			Lack of social support	0												N/A
1			Exercise or Yoga					Concerns about your own health and safety	Being a possible carrier of COVID to those you live with						Social isolation	1	Childcare offered	Counseling services offered		Meals provided/Meal discounts				Counseling services offered		Meals provided/Meal discounts
1		Spending time with or talking to family and/or friends	Exercise or Yoga	Spending time with pets	Writing/Music/Art			Concerns about your own health and safety	Being a possible carrier of COVID to those you live with						adapting to the ever-changing scheduling and protocols	1		Counseling services offered			Program mentorship/Personal reach out from leadership						Program mentorship/Personal reach out from leadership
1		Spending time with or talking to family and/or friends	Exercise or Yoga					Concerns about your own health and safety	Being a possible carrier of COVID to those you live with			Having a lack of resources in the healthcare setting				1		Counseling services offered	Care package/Gift bag	Meals provided/Meal discounts	Program mentorship/Personal reach out from leadership						Program mentorship/Personal reach out from leadership
1		Spending time with or talking to family and/or friends						Concerns about your own health and safety	Being a possible carrier of COVID to those you live with				Childcare difficulties			0												N/A
1		Spending time with or talking to family and/or friends	Exercise or Yoga		Writing/Music/Art				Being a possible carrier of COVID to those you live with	Having to treat coworkers	Having witnessed mortality					1					Program mentorship/Personal reach out from leadership						Program mentorship/Personal reach out from leadership
1	App-based mindfulness (i.e. Headspace, Calm, etc)	Spending time with or talking to family and/or friends	Exercise or Yoga		Writing/Music/Art		Dance	Concerns about your own health and safety				Having a lack of resources in the healthcare setting			Health of significant others at a distance and not being able to visit them if they got sick	1		Counseling services offered	Care package/Gift bag	Meals provided/Meal discounts	Program mentorship/Personal reach out from leadership						Program mentorship/Personal reach out from leadership
0								Concerns about your own health and safety	Being a possible carrier of COVID to those you live with						future job security	0												N/A
1	App-based mindfulness (i.e. Headspace, Calm, etc)	Spending time with or talking to family and/or friends	Exercise or Yoga	Spending time with pets	Writing/Music/Art	Reach out to my residency mentors for psychological support		Concerns about your own health and safety	Being a possible carrier of COVID to those you live with						concern about family who is far away	1	Childcare offered	Counseling services offered		Meals provided/Meal discounts	Program mentorship/Personal reach out from leadership			Counseling services offered		Meals provided/Meal discounts	Program mentorship/Personal reach out from leadership
0									Being a possible carrier of COVID to those you live with		Having witnessed mortality	Having a lack of resources in the healthcare setting				1		Counseling services offered		Meals provided/Meal discounts						Meals provided/Meal discounts
1		Spending time with or talking to family and/or friends	Exercise or Yoga					Concerns about your own health and safety	Being a possible carrier of COVID to those you live with			Having a lack of resources in the healthcare setting				1	Childcare offered	Counseling services offered											I didn't utilize any of the services offered
0								Concerns about your own health and safety	Being a possible carrier of COVID to those you live with			Having a lack of resources in the healthcare setting				1		Counseling services offered										N/A
1	App-based mindfulness (i.e. Headspace, Calm, etc)	Spending time with or talking to family and/or friends						Concerns about your own health and safety				Having a lack of resources in the healthcare setting			Living alone and not being able to spend time with people I love and care about	1				Meals provided/Meal discounts						Meals provided/Meal discounts
0		Spending time with or talking to family and/or friends			Writing/Music/Art	Reach out to my residency mentors for psychological support		Concerns about your own health and safety	Being a possible carrier of COVID to those you live with						Having family members sick from COVID and not being able to visit	1		Counseling services offered		Meals provided/Meal discounts	Program mentorship/Personal reach out from leadership						Program mentorship/Personal reach out from leadership		Exemption from some required non-clinical/non-essential work duties
1	App-based mindfulness (i.e. Headspace, Calm, etc)		Exercise or Yoga		Writing/Music/Art				Being a possible carrier of COVID to those you live with			Having a lack of resources in the healthcare setting		Financial instability		1	Childcare offered	Counseling services offered		Meals provided/Meal discounts								N/A
1		Spending time with or talking to family and/or friends	Exercise or Yoga	Spending time with pets		Reach out to my residency mentors for psychological support		Concerns about your own health and safety	Being a possible carrier of COVID to those you live with			Having a lack of resources in the healthcare setting				1		Counseling services offered			Program mentorship/Personal reach out from leadership						Program mentorship/Personal reach out from leadership
1		Spending time with or talking to family and/or friends	Exercise or Yoga					Concerns about your own health and safety	Being a possible carrier of COVID to those you live with					Financial instability		0												N/A
0								Concerns about your own health and safety	Being a possible carrier of COVID to those you live with			Having a lack of resources in the healthcare setting				1			Care package/Gift bag										nothing, what I needed the proper PPE
1		Spending time with or talking to family and/or friends		Spending time with pets				Concerns about your own health and safety	Being a possible carrier of COVID to those you live with					Financial instability		1	Childcare offered	Counseling services offered											Eventual decision that time spent quarantined would not be vacation/PTO/sick
0	App-based mindfulness (i.e. Headspace, Calm, etc)								Being a possible carrier of COVID to those you live with			Having a lack of resources in the healthcare setting	Childcare difficulties			0												N/A
1	App-based mindfulness (i.e. Headspace, Calm, etc)	Spending time with or talking to family and/or friends	Exercise or Yoga	Spending time with pets				Concerns about your own health and safety	Being a possible carrier of COVID to those you live with						Change in workload, frequently changing policies	1		Counseling services offered	Care package/Gift bag	Meals provided/Meal discounts	Program mentorship/Personal reach out from leadership					Meals provided/Meal discounts	Program mentorship/Personal reach out from leadership
0		Spending time with or talking to family and/or friends						Concerns about your own health and safety	Being a possible carrier of COVID to those you live with						Had my second child during this pandemic without support from family/friends due to social distancing	1						0n clinical duties during the end of my pregnancy							Two weeks of nonclinical time prior to delivery
1	App-based mindfulness (i.e. Headspace, Calm, etc)	Spending time with or talking to family and/or friends	Exercise or Yoga	Spending time with pets	Writing/Music/Art			Concerns about your own health and safety	Being a possible carrier of COVID to those you live with			Having a lack of resources in the healthcare setting				0												N/A
1		Spending time with or talking to family and/or friends	Exercise or Yoga					Concerns about your own health and safety	Being a possible carrier of COVID to those you live with						Government, residency training disruption	1		Counseling services offered			Program mentorship/Personal reach out from leadership							N/A
1	App-based mindfulness (i.e. Headspace, Calm, etc)	Spending time with or talking to family and/or friends	Exercise or Yoga	Spending time with pets	Writing/Music/Art					Having to treat coworkers		Having a lack of resources in the healthcare setting			Coworkers selfishness, coworkers panic, self centered attitude of health care workers	1		Counseling services offered			Program mentorship/Personal reach out from leadership								0ne - program leaders reaching out felt forced as they don’t during any other stressful times in residency
1		Spending time with or talking to family and/or friends	Exercise or Yoga					Concerns about your own health and safety				Having a lack of resources in the healthcare setting		Financial instability		1		Counseling services offered										N/A
1			Exercise or Yoga					Concerns about your own health and safety				Having a lack of resources in the healthcare setting	Childcare difficulties			1	Childcare offered						Childcare offered
1		Spending time with or talking to family and/or friends						Concerns about your own health and safety	Being a possible carrier of COVID to those you live with				Childcare difficulties			1	Childcare offered						Childcare offered
1		Spending time with or talking to family and/or friends	Exercise or Yoga	Spending time with pets		Reach out to my residency mentors for psychological support			Being a possible carrier of COVID to those you live with			Having a lack of resources in the healthcare setting			administrative changes, worry about trainees and staff	1		Counseling services offered			Program mentorship/Personal reach out from leadership						Program mentorship/Personal reach out from leadership
1	App-based mindfulness (i.e. Headspace, Calm, etc)		Exercise or Yoga					Concerns about your own health and safety	Being a possible carrier of COVID to those you live with						Frequent schedule changes	11		Counseling services offered			Program mentorship/Personal reach out from leadership						Program mentorship/Personal reach out from leadership
1		Spending time with or talking to family and/or friends	Exercise or Yoga	Spending time with pets	Writing/Music/Art				Being a possible carrier of COVID to those you live with		Having witnessed mortality				Seeing the effect of COVID on mental health	1				Meals provided/Meal discounts	Program mentorship/Personal reach out from leadership					Meals provided/Meal discounts	Program mentorship/Personal reach out from leadership
1	App-based mindfulness (i.e. Headspace, Calm, etc)	Spending time with or talking to family and/or friends		Spending time with pets				Concerns about your own health and safety	Being a possible carrier of COVID to those you live with			Having a lack of resources in the healthcare setting				1	Childcare offered	Counseling services offered		Meals provided/Meal discounts	Program mentorship/Personal reach out from leadership						Program mentorship/Personal reach out from leadership
1	App-based mindfulness (i.e. Headspace, Calm, etc)	Spending time with or talking to family and/or friends	Exercise or Yoga	Spending time with pets		Reach out to my residency mentors for psychological support		Concerns about your own health and safety	Being a possible carrier of COVID to those you live with						worry about my residents	1		Counseling services offered										N/A
1		Spending time with or talking to family and/or friends	Exercise or Yoga					Concerns about your own health and safety	Being a possible carrier of COVID to those you live with			Having a lack of resources in the healthcare setting				1	Childcare offered	Counseling services offered	Care package/Gift bag	Meals provided/Meal discounts	Program mentorship/Personal reach out from leadership						Program mentorship/Personal reach out from leadership
1	App-based mindfulness (i.e. Headspace, Calm, etc)		Exercise or Yoga				CBT. Group therapy. Support groups	Concerns about your own health and safety	Being a possible carrier of COVID to those you live with			Having a lack of resources in the healthcare setting				1				Meals provided/Meal discounts						Meals provided/Meal discounts
1			Exercise or Yoga	Spending time with pets				Concerns about your own health and safety	Being a possible carrier of COVID to those you live with			Having a lack of resources in the healthcare setting				1	Childcare offered	Counseling services offered	Care package/Gift bag	Meals provided/Meal discounts	Program mentorship/Personal reach out from leadership						Program mentorship/Personal reach out from leadership
1	App-based mindfulness (i.e. Headspace, Calm, etc)	Spending time with or talking to family and/or friends	Exercise or Yoga	Spending time with pets	Writing/Music/Art								Childcare difficulties	Financial instability	non-COVID death in my family; multiple instances of discrimination within my residency program based on my care-giver status, including being removed from clinical service, not being selected as 1 of 4 chief resident (only myself with 2 children and one pregnant resident were excluded)	1	Childcare offered	Counseling services offered				the childcare offered by the institution doesn't apply to my kids ages, for which there is no option; the medical students have independently offered a few hours of childcare (not affiliated with the institution)							the medical students who have independently offered a few hours of childcare (not affiliated with the institution)
1		Spending time with or talking to family and/or friends	Exercise or Yoga	Spending time with pets				Concerns about your own health and safety				Having a lack of resources in the healthcare setting			Isolation	1		Counseling services offered	Care package/Gift bag	Meals provided/Meal discounts	Program mentorship/Personal reach out from leadership					Meals provided/Meal discounts	Program mentorship/Personal reach out from leadership
0								Concerns about your own health and safety	Being a possible carrier of COVID to those you live with			Having a lack of resources in the healthcare setting				1	Childcare offered												Appropriate PPE would be more helpful
1		Spending time with or talking to family and/or friends	Exercise or Yoga		Writing/Music/Art			Concerns about your own health and safety	Being a possible carrier of COVID to those you live with			Having a lack of resources in the healthcare setting				1		Counseling services offered		Meals provided/Meal discounts	Program mentorship/Personal reach out from leadership					Meals provided/Meal discounts	Program mentorship/Personal reach out from leadership
1			Exercise or Yoga					Concerns about your own health and safety	Being a possible carrier of COVID to those you live with			Having a lack of resources in the healthcare setting				1	Childcare offered	Counseling services offered		Meals provided/Meal discounts	Program mentorship/Personal reach out from leadership					Meals provided/Meal discounts	Program mentorship/Personal reach out from leadership
0								Concerns about your own health and safety	Being a possible carrier of COVID to those you live with			Having a lack of resources in the healthcare setting				1	Childcare offered	Counseling services offered			Program mentorship/Personal reach out from leadership							N/A
1		Spending time with or talking to family and/or friends	Exercise or Yoga		Writing/Music/Art		Spending time reflecting on my day/feelings; prayer		Being a possible carrier of COVID to those you live with			Having a lack of resources in the healthcare setting			0t being able to unwind with friends as I typically would, living alone	1		Counseling services offered	Care package/Gift bag		Program mentorship/Personal reach out from leadership	Virtual hangouts/wellness sessions					Program mentorship/Personal reach out from leadership
1	App-based mindfulness (i.e. Headspace, Calm, etc)	Spending time with or talking to family and/or friends	Exercise or Yoga		Writing/Music/Art			Concerns about your own health and safety	Being a possible carrier of COVID to those you live with						Trying to stay up to date with ever evolving protocols to protect ourselves and patients	1		Counseling services offered		Meals provided/Meal discounts	Program mentorship/Personal reach out from leadership						Program mentorship/Personal reach out from leadership
1	App-based mindfulness (i.e. Headspace, Calm, etc)	Spending time with or talking to family and/or friends					Prayer and faith-based interventions	Concerns about your own health and safety	Being a possible carrier of COVID to those you live with			Having a lack of resources in the healthcare setting				1	Childcare offered	Counseling services offered		Meals provided/Meal discounts	Program mentorship/Personal reach out from leadership						Program mentorship/Personal reach out from leadership
0								Concerns about your own health and safety	Being a possible carrier of COVID to those you live with						infecting my family	1	Childcare offered	Counseling services offered		Meals provided/Meal discounts								N/A
1		Spending time with or talking to family and/or friends	Exercise or Yoga	Spending time with pets				Concerns about your own health and safety	Being a possible carrier of COVID to those you live with						Daily changing of procedure, etc.	1			Care package/Gift bag		Program mentorship/Personal reach out from leadership							N/A
1	App-based mindfulness (i.e. Headspace, Calm, etc)	Spending time with or talking to family and/or friends	Exercise or Yoga	Spending time with pets			Monthly therapy sessions	Concerns about your own health and safety	Being a possible carrier of COVID to those you live with						Uncertainty on when we can move for fellowship	1		Counseling services offered		Meals provided/Meal discounts	Program mentorship/Personal reach out from leadership			Counseling services offered			Program mentorship/Personal reach out from leadership
1		Spending time with or talking to family and/or friends			Writing/Music/Art			Concerns about your own health and safety	Being a possible carrier of COVID to those you live with				Childcare difficulties			1		Counseling services offered		Meals provided/Meal discounts	Program mentorship/Personal reach out from leadership		Childcare offered	Counseling services offered			Program mentorship/Personal reach out from leadership
1	App-based mindfulness (i.e. Headspace, Calm, etc)	Spending time with or talking to family and/or friends	Exercise or Yoga					Concerns about your own health and safety	Being a possible carrier of COVID to those you live with			Having a lack of resources in the healthcare setting				1	Childcare offered				Program mentorship/Personal reach out from leadership							N/A
1		Spending time with or talking to family and/or friends		Spending time with pets					Being a possible carrier of COVID to those you live with			Having a lack of resources in the healthcare setting			Future work uncertainty	1	Childcare offered	Counseling services offered			Program mentorship/Personal reach out from leadership							N/A
1		Spending time with or talking to family and/or friends	Exercise or Yoga	Spending time with pets	Writing/Music/Art	Reach out to my residency mentors for psychological support			Being a possible carrier of COVID to those you live with				Childcare difficulties	Financial instability		1	Childcare offered	Counseling services offered										N/A
1	App-based mindfulness (i.e. Headspace, Calm, etc)	Spending time with or talking to family and/or friends			Writing/Music/Art			Concerns about your own health and safety	Being a possible carrier of COVID to those you live with			Having a lack of resources in the healthcare setting				1		Counseling services offered		Meals provided/Meal discounts	Program mentorship/Personal reach out from leadership						Program mentorship/Personal reach out from leadership
1		Spending time with or talking to family and/or friends			Writing/Music/Art						Having witnessed mortality	Having a lack of resources in the healthcare setting			social isolation	1		Counseling services offered			Program mentorship/Personal reach out from leadership						Program mentorship/Personal reach out from leadership
1		Spending time with or talking to family and/or friends							Being a possible carrier of COVID to those you live with			Having a lack of resources in the healthcare setting			Unable to engage in typical coping mechanisms during COVID-19 restrictions during residency	1	Childcare offered	Counseling services offered	Care package/Gift bag		Program mentorship/Personal reach out from leadership			Counseling services offered	Care package/Gift bag
1		Spending time with or talking to family and/or friends	Exercise or Yoga		Writing/Music/Art			Concerns about your own health and safety	Being a possible carrier of COVID to those you live with			Having a lack of resources in the healthcare setting				1	Childcare offered	Counseling services offered			Program mentorship/Personal reach out from leadership						Program mentorship/Personal reach out from leadership
1	App-based mindfulness (i.e. Headspace, Calm, etc)	Spending time with or talking to family and/or friends	Exercise or Yoga	Spending time with pets	Writing/Music/Art	Reach out to my residency mentors for psychological support			Being a possible carrier of COVID to those you live with			Having a lack of resources in the healthcare setting		Financial instability		1	Childcare offered	Counseling services offered						Counseling services offered
1		Spending time with or talking to family and/or friends	Exercise or Yoga	Spending time with pets	Writing/Music/Art	Reach out to my residency mentors for psychological support		Concerns about your own health and safety	Being a possible carrier of COVID to those you live with			Having a lack of resources in the healthcare setting				1	Childcare offered	Counseling services offered		Meals provided/Meal discounts	Program mentorship/Personal reach out from leadership			Counseling services offered		Meals provided/Meal discounts	Program mentorship/Personal reach out from leadership
0								Concerns about your own health and safety	Being a possible carrier of COVID to those you live with			Having a lack of resources in the healthcare setting				1	Childcare offered	Counseling services offered			Program mentorship/Personal reach out from leadership						Program mentorship/Personal reach out from leadership
1				Spending time with pets					Being a possible carrier of COVID to those you live with		Having witnessed mortality				Treating patients outside of my specialty and losing time on my own education (i.e I'm a surgical resident caring for medical patients and I am not performing surgery)	1	Childcare offered	Counseling services offered		Meals provided/Meal discounts	Program mentorship/Personal reach out from leadership			Counseling services offered		Meals provided/Meal discounts
1		Spending time with or talking to family and/or friends		Spending time with pets	Writing/Music/Art			Concerns about your own health and safety	Being a possible carrier of COVID to those you live with			Having a lack of resources in the healthcare setting				1	Childcare offered	Counseling services offered		Meals provided/Meal discounts	Program mentorship/Personal reach out from leadership					Meals provided/Meal discounts
1		Spending time with or talking to family and/or friends		Spending time with pets				Concerns about your own health and safety	Being a possible carrier of COVID to those you live with					Financial instability		1	Childcare offered	Counseling services offered			Program mentorship/Personal reach out from leadership								The people with whom I work
1		Spending time with or talking to family and/or friends	Exercise or Yoga	Spending time with pets	Writing/Music/Art			Concerns about your own health and safety	Being a possible carrier of COVID to those you live with			Having a lack of resources in the healthcare setting				1					Program mentorship/Personal reach out from leadership						Program mentorship/Personal reach out from leadership
1	App-based mindfulness (i.e. Headspace, Calm, etc)	Spending time with or talking to family and/or friends						Concerns about your own health and safety				Having a lack of resources in the healthcare setting			Possible delayed residency graduation as my doctor is recommending I'm not in hospital due to being immunocompromised	1	Childcare offered	Counseling services offered	Care package/Gift bag	Meals provided/Meal discounts	Program mentorship/Personal reach out from leadership					Meals provided/Meal discounts
1		Spending time with or talking to family and/or friends	Exercise or Yoga	Spending time with pets	Writing/Music/Art	Reach out to my residency mentors for psychological support		Concerns about your own health and safety	Being a possible carrier of COVID to those you live with					Financial instability		1	Childcare offered	Counseling services offered		Meals provided/Meal discounts	Program mentorship/Personal reach out from leadership						Program mentorship/Personal reach out from leadership
1		Spending time with or talking to family and/or friends						Concerns about your own health and safety	Being a possible carrier of COVID to those you live with		Having witnessed mortality					1					Program mentorship/Personal reach out from leadership						Program mentorship/Personal reach out from leadership
1		Spending time with or talking to family and/or friends		Spending time with pets			gardening		Being a possible carrier of COVID to those you live with		Having witnessed mortality	Having a lack of resources in the healthcare setting				1	Childcare offered	Counseling services offered			Program mentorship/Personal reach out from leadership						Program mentorship/Personal reach out from leadership
1		Spending time with or talking to family and/or friends	Exercise or Yoga	Spending time with pets					Being a possible carrier of COVID to those you live with			Having a lack of resources in the healthcare setting		Financial instability		1		Counseling services offered	Care package/Gift bag	Meals provided/Meal discounts	Program mentorship/Personal reach out from leadership					Meals provided/Meal discounts
0								Concerns about your own health and safety	Being a possible carrier of COVID to those you live with				Childcare difficulties			1	Childcare offered	Counseling services offered						Counseling services offered
0								Concerns about your own health and safety	Being a possible carrier of COVID to those you live with			Having a lack of resources in the healthcare setting				1					Program mentorship/Personal reach out from leadership							N/A
1		Spending time with or talking to family and/or friends	Exercise or Yoga					Concerns about your own health and safety				Having a lack of resources in the healthcare setting			Schedule changes	1		Counseling services offered										N/A
0								Concerns about your own health and safety	Being a possible carrier of COVID to those you live with		Having witnessed mortality					1		Counseling services offered		Meals provided/Meal discounts								N/A
1			Exercise or Yoga	Spending time with pets				Concerns about your own health and safety				Having a lack of resources in the healthcare setting		Financial instability		1				Meals provided/Meal discounts								N/A
1	App-based mindfulness (i.e. Headspace, Calm, etc)	Spending time with or talking to family and/or friends	Exercise or Yoga	Spending time with pets		Reach out to my residency mentors for psychological support		Concerns about your own health and safety	Being a possible carrier of COVID to those you live with			Having a lack of resources in the healthcare setting				1		Counseling services offered		Meals provided/Meal discounts				Counseling services offered		Meals provided/Meal discounts
1		Spending time with or talking to family and/or friends			Writing/Music/Art			Concerns about your own health and safety	Being a possible carrier of COVID to those you live with			Having a lack of resources in the healthcare setting				1					Program mentorship/Personal reach out from leadership						Program mentorship/Personal reach out from leadership
0								Concerns about your own health and safety	Being a possible carrier of COVID to those you live with	Having to treat coworkers						1		Counseling services offered										N/A
0		Spending time with or talking to family and/or friends		Spending time with pets				Concerns about your own health and safety		Having to treat coworkers		Having a lack of resources in the healthcare setting				1		Counseling services offered										N/A
0			Exercise or Yoga						Being a possible carrier of COVID to those you live with	Having to treat coworkers		Having a lack of resources in the healthcare setting				1	Childcare offered	Counseling services offered	Care package/Gift bag	Meals provided/Meal discounts	Program mentorship/Personal reach out from leadership					Meals provided/Meal discounts
1		Spending time with or talking to family and/or friends					spending time with my kids	Concerns about your own health and safety	Being a possible carrier of COVID to those you live with						Witnessing the stress on my loved ones, family, friends in other states	1	Childcare offered	Counseling services offered		Meals provided/Meal discounts	Program mentorship/Personal reach out from leadership		Childcare offered	Counseling services offered			Program mentorship/Personal reach out from leadership
1		Spending time with or talking to family and/or friends	Exercise or Yoga						Being a possible carrier of COVID to those you live with					Financial instability	Limited social interaction is difficult for me to handle	1			Care package/Gift bag	Meals provided/Meal discounts	Program mentorship/Personal reach out from leadership					Meals provided/Meal discounts	Program mentorship/Personal reach out from leadership
1		Spending time with or talking to family and/or friends	Exercise or Yoga	Spending time with pets	Writing/Music/Art			Concerns about your own health and safety						Financial instability	concern about family in NYC and NJ	1						the above services were offered (child care or meals but are not applicable to me)						N/A
1	App-based mindfulness (i.e. Headspace, Calm, etc)	Spending time with or talking to family and/or friends	Exercise or Yoga	Spending time with pets					Being a possible carrier of COVID to those you live with	Having to treat coworkers		Having a lack of resources in the healthcare setting				1	Childcare offered	Counseling services offered			Program mentorship/Personal reach out from leadership		Childcare offered				Program mentorship/Personal reach out from leadership
1	App-based mindfulness (i.e. Headspace, Calm, etc)	Spending time with or talking to family and/or friends	Exercise or Yoga		Writing/Music/Art			Concerns about your own health and safety	Being a possible carrier of COVID to those you live with						Concerns about health and safety of my family members	1				Meals provided/Meal discounts	Program mentorship/Personal reach out from leadership					Meals provided/Meal discounts	Program mentorship/Personal reach out from leadership
1	App-based mindfulness (i.e. Headspace, Calm, etc)		Exercise or Yoga					Concerns about your own health and safety	Being a possible carrier of COVID to those you live with			Having a lack of resources in the healthcare setting				1	Childcare offered	Counseling services offered		Meals provided/Meal discounts						Meals provided/Meal discounts
1	App-based mindfulness (i.e. Headspace, Calm, etc)	Spending time with or talking to family and/or friends	Exercise or Yoga	Spending time with pets				Concerns about your own health and safety			Having witnessed mortality	Having a lack of resources in the healthcare setting				1		Counseling services offered		Meals provided/Meal discounts						Meals provided/Meal discounts
1		Spending time with or talking to family and/or friends					Prayer	Concerns about your own health and safety	Being a possible carrier of COVID to those you live with			Having a lack of resources in the healthcare setting				1		Counseling services offered	Care package/Gift bag	Meals provided/Meal discounts						Meals provided/Meal discounts
1	App-based mindfulness (i.e. Headspace, Calm, etc)		Exercise or Yoga	Spending time with pets	Writing/Music/Art			Concerns about your own health and safety	Being a possible carrier of COVID to those you live with	Having to treat coworkers						1	Childcare offered			Meals provided/Meal discounts	Program mentorship/Personal reach out from leadership					Meals provided/Meal discounts
1		Spending time with or talking to family and/or friends	Exercise or Yoga	Spending time with pets				Concerns about your own health and safety	Being a possible carrier of COVID to those you live with		Having witnessed mortality					1		Counseling services offered		Meals provided/Meal discounts						Meals provided/Meal discounts	Program mentorship/Personal reach out from leadership
0								Concerns about your own health and safety	Being a possible carrier of COVID to those you live with					Financial instability		0												N/A
1			Exercise or Yoga						Being a possible carrier of COVID to those you live with			Having a lack of resources in the healthcare setting	Childcare difficulties			1	Childcare offered	Counseling services offered	Care package/Gift bag	Meals provided/Meal discounts	Program mentorship/Personal reach out from leadership					Meals provided/Meal discounts
1		Spending time with or talking to family and/or friends		Spending time with pets				Concerns about your own health and safety	Being a possible carrier of COVID to those you live with			Having a lack of resources in the healthcare setting				1	Childcare offered	Counseling services offered			Program mentorship/Personal reach out from leadership						Program mentorship/Personal reach out from leadership
1	App-based mindfulness (i.e. Headspace, Calm, etc)	Spending time with or talking to family and/or friends		Spending time with pets	Writing/Music/Art			Concerns about your own health and safety	Being a possible carrier of COVID to those you live with			Having a lack of resources in the healthcare setting				0												N/A
1	App-based mindfulness (i.e. Headspace, Calm, etc)		Exercise or Yoga						Being a possible carrier of COVID to those you live with	Having to treat coworkers	Having witnessed mortality					0												N/A
0									Being a possible carrier of COVID to those you live with			Having a lack of resources in the healthcare setting		Financial instability		1		Counseling services offered	Care package/Gift bag									N/A
1		Spending time with or talking to family and/or friends		Spending time with pets	Writing/Music/Art				Being a possible carrier of COVID to those you live with			Having a lack of resources in the healthcare setting			Disruptions to future planning (eg finding a job after graduation)	1	Childcare offered	Counseling services offered		Meals provided/Meal discounts						Meals provided/Meal discounts
1	App-based mindfulness (i.e. Headspace, Calm, etc)		Exercise or Yoga					Concerns about your own health and safety	Being a possible carrier of COVID to those you live with					Financial instability		1	Childcare offered	Counseling services offered	Care package/Gift bag	Meals provided/Meal discounts	Program mentorship/Personal reach out from leadership					Meals provided/Meal discounts	Program mentorship/Personal reach out from leadership
0								Concerns about your own health and safety	Being a possible carrier of COVID to those you live with			Having a lack of resources in the healthcare setting				1	Childcare offered		Care package/Gift bag	Meals provided/Meal discounts	Program mentorship/Personal reach out from leadership					Meals provided/Meal discounts	Program mentorship/Personal reach out from leadership
0								Concerns about your own health and safety	Being a possible carrier of COVID to those you live with						0 other	1		Counseling services offered										N/A
0								Concerns about your own health and safety	Being a possible carrier of COVID to those you live with			Having a lack of resources in the healthcare setting				1	Childcare offered	Counseling services offered										N/A
1		Spending time with or talking to family and/or friends	Exercise or Yoga	Spending time with pets	Writing/Music/Art		alcohol	Concerns about your own health and safety	Being a possible carrier of COVID to those you live with			Having a lack of resources in the healthcare setting				1		Counseling services offered										N/A
1	App-based mindfulness (i.e. Headspace, Calm, etc)	Spending time with or talking to family and/or friends	Exercise or Yoga	Spending time with pets							Having witnessed mortality	Having a lack of resources in the healthcare setting			Concerns about family members contracting COVID	1		Counseling services offered	Care package/Gift bag	Meals provided/Meal discounts	Program mentorship/Personal reach out from leadership					Meals provided/Meal discounts	Program mentorship/Personal reach out from leadership
0								Concerns about your own health and safety			Having witnessed mortality	Having a lack of resources in the healthcare setting				1				Meals provided/Meal discounts						Meals provided/Meal discounts
1	App-based mindfulness (i.e. Headspace, Calm, etc)	Spending time with or talking to family and/or friends	Exercise or Yoga					Concerns about your own health and safety	Being a possible carrier of COVID to those you live with			Having a lack of resources in the healthcare setting				1	Childcare offered	Counseling services offered		Meals provided/Meal discounts	Program mentorship/Personal reach out from leadership					Meals provided/Meal discounts	Program mentorship/Personal reach out from leadership
0								Concerns about your own health and safety	Being a possible carrier of COVID to those you live with			Having a lack of resources in the healthcare setting				1	Childcare offered	Counseling services offered						Counseling services offered
0								Concerns about your own health and safety	Being a possible carrier of COVID to those you live with			Having a lack of resources in the healthcare setting				1	Childcare offered	Counseling services offered										N/A
1		Spending time with or talking to family and/or friends	Exercise or Yoga		Writing/Music/Art			Concerns about your own health and safety				Having a lack of resources in the healthcare setting			FAMILY IN DIFFERENT STATES	1		Counseling services offered			Program mentorship/Personal reach out from leadership							N/A
1					Writing/Music/Art			Concerns about your own health and safety		Having to treat coworkers		Having a lack of resources in the healthcare setting				1				Meals provided/Meal discounts								N/A
0				Spending time with pets					Being a possible carrier of COVID to those you live with		Having witnessed mortality	Having a lack of resources in the healthcare setting				0				Meals provided/Meal discounts								N/A
1		Spending time with or talking to family and/or friends						Concerns about your own health and safety				Having a lack of resources in the healthcare setting			Quarantine	1		Counseling services offered		Meals provided/Meal discounts	Program mentorship/Personal reach out from leadership						Program mentorship/Personal reach out from leadership
0									Being a possible carrier of COVID to those you live with					Financial instability	distrust of healthcare leadership to handle this ethically	1		Counseling services offered		Meals provided/Meal discounts	Program mentorship/Personal reach out from leadership							N/A
1		Spending time with or talking to family and/or friends			Writing/Music/Art			Concerns about your own health and safety				Having a lack of resources in the healthcare setting			significant disruption to work schedule	1	Childcare offered	Counseling services offered											ongoing salary
1		Spending time with or talking to family and/or friends	Exercise or Yoga					Concerns about your own health and safety	Being a possible carrier of COVID to those you live with			Having a lack of resources in the healthcare setting				1			Care package/Gift bag	Meals provided/Meal discounts								N/A
1		Spending time with or talking to family and/or friends	Exercise or Yoga	Spending time with pets				Concerns about your own health and safety	Being a possible carrier of COVID to those you live with			Having a lack of resources in the healthcare setting				1	Childcare offered			Meals provided/Meal discounts	Program mentorship/Personal reach out from leadership							N/A
1		Spending time with or talking to family and/or friends	Exercise or Yoga	Spending time with pets				Concerns about your own health and safety	Being a possible carrier of COVID to those you live with			Having a lack of resources in the healthcare setting				1	Childcare offered	Counseling services offered		Meals provided/Meal discounts	Program mentorship/Personal reach out from leadership					Meals provided/Meal discounts			Daily system updates
1		Spending time with or talking to family and/or friends	Exercise or Yoga					Concerns about your own health and safety	Being a possible carrier of COVID to those you live with					Financial instability		1		Counseling services offered			Program mentorship/Personal reach out from leadership						Program mentorship/Personal reach out from leadership
0									Being a possible carrier of COVID to those you live with		Having witnessed mortality	Having a lack of resources in the healthcare setting				1				Meals provided/Meal discounts						Meals provided/Meal discounts
1		Spending time with or talking to family and/or friends	Exercise or Yoga				Body scanning, deep breathing intermittently in the day	Concerns about your own health and safety	Being a possible carrier of COVID to those you live with			Having a lack of resources in the healthcare setting				1	Childcare offered		Care package/Gift bag		Program mentorship/Personal reach out from leadership				Care package/Gift bag
0								Concerns about your own health and safety	Being a possible carrier of COVID to those you live with			Having a lack of resources in the healthcare setting				1		Counseling services offered			Program mentorship/Personal reach out from leadership						Program mentorship/Personal reach out from leadership
1		Spending time with or talking to family and/or friends							Being a possible carrier of COVID to those you live with			Having a lack of resources in the healthcare setting			Social isolation	1		Counseling services offered			Program mentorship/Personal reach out from leadership							N/A
1		Spending time with or talking to family and/or friends	Exercise or Yoga	Spending time with pets	Writing/Music/Art		cooking	Concerns about your own health and safety	Being a possible carrier of COVID to those you live with						the military is unique - this impacts our transitions abroad - none of the other answers applies to me (i had to select something or it wouldn't let me continue. I was NOT concerned about my health despite treating COVID patients and I live alone. HUGE INHERENT BIAS in the survey.	1					Program mentorship/Personal reach out from leadership							N/A
0								Concerns about your own health and safety	Being a possible carrier of COVID to those you live with						Loneliness	1		Counseling services offered	Care package/Gift bag	Meals provided/Meal discounts					Care package/Gift bag	Meals provided/Meal discounts
1	App-based mindfulness (i.e. Headspace, Calm, etc)	Spending time with or talking to family and/or friends	Exercise or Yoga		Writing/Music/Art			Concerns about your own health and safety	Being a possible carrier of COVID to those you live with			Having a lack of resources in the healthcare setting				1		Counseling services offered		Meals provided/Meal discounts	Program mentorship/Personal reach out from leadership							N/A
1		Spending time with or talking to family and/or friends	Exercise or Yoga									Having a lack of resources in the healthcare setting	Childcare difficulties		Homeschooling while trying to work as well from home	1				Meals provided/Meal discounts								N/A
1		Spending time with or talking to family and/or friends	Exercise or Yoga						Being a possible carrier of COVID to those you live with			Having a lack of resources in the healthcare setting			Secondary effect of crisis on education	1		Counseling services offered			Program mentorship/Personal reach out from leadership							N/A
0								Concerns about your own health and safety	Being a possible carrier of COVID to those you live with			Having a lack of resources in the healthcare setting				1		Counseling services offered			Program mentorship/Personal reach out from leadership						Program mentorship/Personal reach out from leadership
1		Spending time with or talking to family and/or friends	Exercise or Yoga						Being a possible carrier of COVID to those you live with				Childcare difficulties		Loss of residency experience during my final months	0												N/A
0		Spending time with or talking to family and/or friends				Reach out to my residency mentors for psychological support		Concerns about your own health and safety	Being a possible carrier of COVID to those you live with			Having a lack of resources in the healthcare setting				1		Counseling services offered			Program mentorship/Personal reach out from leadership						Program mentorship/Personal reach out from leadership
0								Concerns about your own health and safety	Being a possible carrier of COVID to those you live with				Childcare difficulties			1				Meals provided/Meal discounts			Childcare offered
1		Spending time with or talking to family and/or friends	Exercise or Yoga					Concerns about your own health and safety	Being a possible carrier of COVID to those you live with			Having a lack of resources in the healthcare setting				1		Counseling services offered	Care package/Gift bag		Program mentorship/Personal reach out from leadership			Counseling services offered	Care package/Gift bag		Program mentorship/Personal reach out from leadership
1		Spending time with or talking to family and/or friends		Spending time with pets	Writing/Music/Art			Concerns about your own health and safety	Being a possible carrier of COVID to those you live with						Fearful about passing to patients	1		Counseling services offered			Program mentorship/Personal reach out from leadership						Program mentorship/Personal reach out from leadership
1		Spending time with or talking to family and/or friends	Exercise or Yoga		Writing/Music/Art								Childcare difficulties	Financial instability	Lack of access to my social support system a	1		Counseling services offered				Opportunity to do some work from home, flexible schedule						N/A
1	App-based mindfulness (i.e. Headspace, Calm, etc)	Spending time with or talking to family and/or friends	Exercise or Yoga						Being a possible carrier of COVID to those you live with			Having a lack of resources in the healthcare setting		Financial instability		1		Counseling services offered		Meals provided/Meal discounts	Program mentorship/Personal reach out from leadership					Meals provided/Meal discounts	Program mentorship/Personal reach out from leadership
1		Spending time with or talking to family and/or friends		Spending time with pets	Writing/Music/Art			Concerns about your own health and safety	Being a possible carrier of COVID to those you live with			Having a lack of resources in the healthcare setting				1		Counseling services offered			Program mentorship/Personal reach out from leadership						Program mentorship/Personal reach out from leadership
1		Spending time with or talking to family and/or friends	Exercise or Yoga	Spending time with pets				Concerns about your own health and safety	Being a possible carrier of COVID to those you live with			Having a lack of resources in the healthcare setting				1		Counseling services offered	Care package/Gift bag	Meals provided/Meal discounts	Program mentorship/Personal reach out from leadership						Program mentorship/Personal reach out from leadership
0								Concerns about your own health and safety	Being a possible carrier of COVID to those you live with						changing schedules	0												N/A
0									Being a possible carrier of COVID to those you live with					Financial instability	Overreaction	1	Childcare offered	Counseling services offered		Meals provided/Meal discounts	Program mentorship/Personal reach out from leadership							N/A
1		Spending time with or talking to family and/or friends		Spending time with pets	Writing/Music/Art			Concerns about your own health and safety	Being a possible carrier of COVID to those you live with			Having a lack of resources in the healthcare setting				1				Meals provided/Meal discounts								N/A
1		Spending time with or talking to family and/or friends							Being a possible carrier of COVID to those you live with		Having witnessed mortality			Financial instability		1		Counseling services offered										N/A
1		Spending time with or talking to family and/or friends	Exercise or Yoga	Spending time with pets				Concerns about your own health and safety	Being a possible carrier of COVID to those you live with			Having a lack of resources in the healthcare setting				1	Childcare offered	Counseling services offered	Care package/Gift bag	Meals provided/Meal discounts	Program mentorship/Personal reach out from leadership				Care package/Gift bag	Meals provided/Meal discounts
1		Spending time with or talking to family and/or friends	Exercise or Yoga					Concerns about your own health and safety	Being a possible carrier of COVID to those you live with					Financial instability		1		Counseling services offered										N/A
1		Spending time with or talking to family and/or friends	Exercise or Yoga					Concerns about your own health and safety				Having a lack of resources in the healthcare setting			My family health	1		Counseling services offered	Care package/Gift bag	Meals provided/Meal discounts	Program mentorship/Personal reach out from leadership				Care package/Gift bag	Meals provided/Meal discounts
0								Concerns about your own health and safety	Being a possible carrier of COVID to those you live with			Having a lack of resources in the healthcare setting				0												N/A
1		Spending time with or talking to family and/or friends	Exercise or Yoga					Concerns about your own health and safety	Being a possible carrier of COVID to those you live with			Having a lack of resources in the healthcare setting				1		Counseling services offered		Meals provided/Meal discounts						Meals provided/Meal discounts
0								Concerns about your own health and safety	Being a possible carrier of COVID to those you live with						concerns about family members that I don't live with	1		Counseling services offered			Program mentorship/Personal reach out from leadership							N/A
1		Spending time with or talking to family and/or friends	Exercise or Yoga		Writing/Music/Art			Concerns about your own health and safety						Financial instability	Lack of enforcement of physical distancing in our hospital. Some co-workers do not copmly with the PPE or physical distancing recommendations.	1	Childcare offered	Counseling services offered		Meals provided/Meal discounts	Program mentorship/Personal reach out from leadership			Counseling services offered		Meals provided/Meal discounts	Program mentorship/Personal reach out from leadership
1				Spending time with pets	Writing/Music/Art			Concerns about your own health and safety	Being a possible carrier of COVID to those you live with			Having a lack of resources in the healthcare setting				1	Childcare offered	Counseling services offered		Meals provided/Meal discounts	Program mentorship/Personal reach out from leadership					Meals provided/Meal discounts
0								Concerns about your own health and safety	Being a possible carrier of COVID to those you live with				Childcare difficulties			1		Counseling services offered		Meals provided/Meal discounts						Meals provided/Meal discounts
1		Spending time with or talking to family and/or friends		Spending time with pets		Reach out to my residency mentors for psychological support			Being a possible carrier of COVID to those you live with			Having a lack of resources in the healthcare setting			Fear of future	1		Counseling services offered											0ne
0								Concerns about your own health and safety	Being a possible carrier of COVID to those you live with	Having to treat coworkers						1		Counseling services offered			Program mentorship/Personal reach out from leadership						Program mentorship/Personal reach out from leadership
1	App-based mindfulness (i.e. Headspace, Calm, etc)	Spending time with or talking to family and/or friends			Writing/Music/Art			Concerns about your own health and safety				Having a lack of resources in the healthcare setting			0t getting along with coworkers on how this situation is being handled	0												N/A
0		Spending time with or talking to family and/or friends						Concerns about your own health and safety	Being a possible carrier of COVID to those you live with				Childcare difficulties			0												N/A
1		Spending time with or talking to family and/or friends						Concerns about your own health and safety			Having witnessed mortality	Having a lack of resources in the healthcare setting				0												N/A
1		Spending time with or talking to family and/or friends	Exercise or Yoga					Concerns about your own health and safety	Being a possible carrier of COVID to those you live with			Having a lack of resources in the healthcare setting				1		Counseling services offered											0ne, the attitude of leadership has not been one of support beyond semi-adequate PPE.
0								Concerns about your own health and safety	Being a possible carrier of COVID to those you live with			Having a lack of resources in the healthcare setting				1				Meals provided/Meal discounts						Meals provided/Meal discounts
0								Concerns about your own health and safety				Having a lack of resources in the healthcare setting			pregnancy	1			Care package/Gift bag	Meals provided/Meal discounts	Program mentorship/Personal reach out from leadership	abundant gratitude				Meals provided/Meal discounts
1			Exercise or Yoga				Breathing exercises	Concerns about your own health and safety	Being a possible carrier of COVID to those you live with			Having a lack of resources in the healthcare setting				1		Counseling services offered			Program mentorship/Personal reach out from leadership							N/A
1	App-based mindfulness (i.e. Headspace, Calm, etc)	Spending time with or talking to family and/or friends	Exercise or Yoga					Concerns about your own health and safety	Being a possible carrier of COVID to those you live with						Difficulty purchasing essentials and board exam cancellations	1				Meals provided/Meal discounts									Hazard pay
1		Spending time with or talking to family and/or friends						Concerns about your own health and safety	Being a possible carrier of COVID to those you live with		Having witnessed mortality					1		Counseling services offered											Didn’t use any
1		Spending time with or talking to family and/or friends			Writing/Music/Art				Being a possible carrier of COVID to those you live with		Having witnessed mortality	Having a lack of resources in the healthcare setting				1	Childcare offered	Counseling services offered	Care package/Gift bag	Meals provided/Meal discounts	Program mentorship/Personal reach out from leadership	Bonuses, free hotel stays				Meals provided/Meal discounts
1		Spending time with or talking to family and/or friends		Spending time with pets	Writing/Music/Art			Concerns about your own health and safety			Having witnessed mortality	Having a lack of resources in the healthcare setting				1		Counseling services offered			Program mentorship/Personal reach out from leadership						Program mentorship/Personal reach out from leadership
0												Having a lack of resources in the healthcare setting		Financial instability	0 confidence in elected officials	1		Counseling services offered				Remote work options						N/A
1	App-based mindfulness (i.e. Headspace, Calm, etc)	Spending time with or talking to family and/or friends						Concerns about your own health and safety					Childcare difficulties	Financial instability		0												N/A
1	App-based mindfulness (i.e. Headspace, Calm, etc)	Spending time with or talking to family and/or friends	Exercise or Yoga					Concerns about your own health and safety	Being a possible carrier of COVID to those you live with			Having a lack of resources in the healthcare setting				1		Counseling services offered		Meals provided/Meal discounts						Meals provided/Meal discounts
0								Concerns about your own health and safety	Being a possible carrier of COVID to those you live with			Having a lack of resources in the healthcare setting				1		Counseling services offered		Meals provided/Meal discounts								N/A
0								Concerns about your own health and safety			Having witnessed mortality	Having a lack of resources in the healthcare setting				1		Counseling services offered		Meals provided/Meal discounts	Program mentorship/Personal reach out from leadership						Program mentorship/Personal reach out from leadership
0		Spending time with or talking to family and/or friends						Concerns about your own health and safety				Having a lack of resources in the healthcare setting			worried about the health of my friends / people I love who are working in the icu	1		Counseling services offered			Program mentorship/Personal reach out from leadership						Program mentorship/Personal reach out from leadership
1		Spending time with or talking to family and/or friends	Exercise or Yoga	Spending time with pets				Concerns about your own health and safety	Being a possible carrier of COVID to those you live with			Having a lack of resources in the healthcare setting				1		Counseling services offered										N/A
1		Spending time with or talking to family and/or friends	Exercise or Yoga					Concerns about your own health and safety	Being a possible carrier of COVID to those you live with				Childcare difficulties			1	Childcare offered											N/A
1	App-based mindfulness (i.e. Headspace, Calm, etc)	Spending time with or talking to family and/or friends	Exercise or Yoga	Spending time with pets	Writing/Music/Art	Reach out to my residency mentors for psychological support		Concerns about your own health and safety	Being a possible carrier of COVID to those you live with					Financial instability		0												N/A
0									Being a possible carrier of COVID to those you live with			Having a lack of resources in the healthcare setting			poor communication from leadership, abundant rumors, seemingly variable recommendations for providers	1	Childcare offered	Counseling services offered			Program mentorship/Personal reach out from leadership	Free alternative housing (eg, hotel) for employees who are infected with covid-19 and have other people living in their homes. Free alternative housing to non-infected employees who share their homes with high-risk individuals (eg, elderly and immunocompromised people).						N/A
0								Concerns about your own health and safety				Having a lack of resources in the healthcare setting			concerns about the health of loved ones	1		Counseling services offered		Meals provided/Meal discounts	Program mentorship/Personal reach out from leadership							N/A
1		Spending time with or talking to family and/or friends	Exercise or Yoga					Concerns about your own health and safety	Being a possible carrier of COVID to those you live with			Having a lack of resources in the healthcare setting				1	Childcare offered	Counseling services offered					Childcare offered	Counseling services offered
1	App-based mindfulness (i.e. Headspace, Calm, etc)	Spending time with or talking to family and/or friends		Spending time with pets				Concerns about your own health and safety	Being a possible carrier of COVID to those you live with						Being pregnant right now during the pandemic	1	Childcare offered	Counseling services offered	Care package/Gift bag	Meals provided/Meal discounts	Program mentorship/Personal reach out from leadership	Cloth mask, weekly zoom session with residency, daily updates on where we stand with positive patients and PPE					Program mentorship/Personal reach out from leadership
1	App-based mindfulness (i.e. Headspace, Calm, etc)	Spending time with or talking to family and/or friends	Exercise or Yoga	Spending time with pets				Concerns about your own health and safety	Being a possible carrier of COVID to those you live with			Having a lack of resources in the healthcare setting				1			Care package/Gift bag	Meals provided/Meal discounts	Program mentorship/Personal reach out from leadership						Program mentorship/Personal reach out from leadership
1				Spending time with pets				Concerns about your own health and safety	Being a possible carrier of COVID to those you live with						Worried about fellowship application	1		Counseling services offered		Meals provided/Meal discounts						Meals provided/Meal discounts
1					Writing/Music/Art			Concerns about your own health and safety				Having a lack of resources in the healthcare setting			I cannot express my fear due to peer pressure.	1		Counseling services offered	Care package/Gift bag	Meals provided/Meal discounts								N/A
1	App-based mindfulness (i.e. Headspace, Calm, etc)	Spending time with or talking to family and/or friends	Exercise or Yoga	Spending time with pets				Concerns about your own health and safety	Being a possible carrier of COVID to those you live with						Daily call schedule changes	1		Counseling services offered										N/A
1		Spending time with or talking to family and/or friends	Exercise or Yoga	Spending time with pets					Being a possible carrier of COVID to those you live with		Having witnessed mortality		Childcare difficulties			1	Childcare offered	Counseling services offered			Program mentorship/Personal reach out from leadership						Program mentorship/Personal reach out from leadership
1		Spending time with or talking to family and/or friends			Writing/Music/Art				Being a possible carrier of COVID to those you live with			Having a lack of resources in the healthcare setting			Visa issues	1		Counseling services offered				Some days we receive food/care packages				Meals provided/Meal discounts
1		Spending time with or talking to family and/or friends						Concerns about your own health and safety	Being a possible carrier of COVID to those you live with					Financial instability		1		Counseling services offered				Sporadically we got some snacks, but we never got any more discount in the cafeteria or real meals	Childcare offered		Care package/Gift bag	Meals provided/Meal discounts
0								Concerns about your own health and safety	Being a possible carrier of COVID to those you live with			Having a lack of resources in the healthcare setting				0												N/A
1		Spending time with or talking to family and/or friends						Concerns about your own health and safety	Being a possible carrier of COVID to those you live with		Having witnessed mortality					1		Counseling services offered										N/A
0								Concerns about your own health and safety	Being a possible carrier of COVID to those you live with						concern about completing requirements and finishing training to graduate fellowship	1		Counseling services offered										N/A
1	App-based mindfulness (i.e. Headspace, Calm, etc)	Spending time with or talking to family and/or friends		Spending time with pets					Being a possible carrier of COVID to those you live with		Having witnessed mortality	Having a lack of resources in the healthcare setting				1	Childcare offered	Counseling services offered		Meals provided/Meal discounts						Meals provided/Meal discounts
0								Concerns about your own health and safety	Being a possible carrier of COVID to those you live with			Having a lack of resources in the healthcare setting				1		Counseling services offered										N/A
0								Concerns about your own health and safety	Being a possible carrier of COVID to those you live with					Financial instability		1	Childcare offered	Counseling services offered	Care package/Gift bag		Program mentorship/Personal reach out from leadership						Program mentorship/Personal reach out from leadership
1		Spending time with or talking to family and/or friends						Concerns about your own health and safety	Being a possible carrier of COVID to those you live with		Having witnessed mortality					1		Counseling services offered		Meals provided/Meal discounts								N/A
0									Being a possible carrier of COVID to those you live with		Having witnessed mortality			Financial instability		1				Meals provided/Meal discounts	Program mentorship/Personal reach out from leadership					Meals provided/Meal discounts	Program mentorship/Personal reach out from leadership
1		Spending time with or talking to family and/or friends	Exercise or Yoga					Concerns about your own health and safety	Being a possible carrier of COVID to those you live with		Having witnessed mortality					1		Counseling services offered	Care package/Gift bag	Meals provided/Meal discounts	Program mentorship/Personal reach out from leadership						Program mentorship/Personal reach out from leadership
1		Spending time with or talking to family and/or friends					Meditation; spend time with my children		Being a possible carrier of COVID to those you live with			Having a lack of resources in the healthcare setting	Childcare difficulties			1	Childcare offered	Counseling services offered			Program mentorship/Personal reach out from leadership			Counseling services offered
1		Spending time with or talking to family and/or friends	Exercise or Yoga					Concerns about your own health and safety	Being a possible carrier of COVID to those you live with			Having a lack of resources in the healthcare setting				1		Counseling services offered		Meals provided/Meal discounts	Program mentorship/Personal reach out from leadership					Meals provided/Meal discounts	Program mentorship/Personal reach out from leadership
0				Spending time with pets				Concerns about your own health and safety	Being a possible carrier of COVID to those you live with			Having a lack of resources in the healthcare setting				1		Counseling services offered	Care package/Gift bag	Meals provided/Meal discounts						Meals provided/Meal discounts
1	App-based mindfulness (i.e. Headspace, Calm, etc)	Spending time with or talking to family and/or friends	Exercise or Yoga	Spending time with pets				Concerns about your own health and safety	Being a possible carrier of COVID to those you live with				Childcare difficulties			1	Childcare offered	Counseling services offered			Program mentorship/Personal reach out from leadership	Adjustment in duty hours	Childcare offered
0								Concerns about your own health and safety	Being a possible carrier of COVID to those you live with			Having a lack of resources in the healthcare setting				1	Childcare offered	Counseling services offered		Meals provided/Meal discounts	Program mentorship/Personal reach out from leadership					Meals provided/Meal discounts
0									Being a possible carrier of COVID to those you live with			Having a lack of resources in the healthcare setting	Childcare difficulties			1		Counseling services offered			Program mentorship/Personal reach out from leadership						Program mentorship/Personal reach out from leadership
1			Exercise or Yoga						Being a possible carrier of COVID to those you live with			Having a lack of resources in the healthcare setting			At first not feeling like program taking it seriously. But this has changed since last week	1		Counseling services offered				Free coffee							Free coffee
1		Spending time with or talking to family and/or friends	Exercise or Yoga					Concerns about your own health and safety	Being a possible carrier of COVID to those you live with			Having a lack of resources in the healthcare setting				1		Counseling services offered		Meals provided/Meal discounts	Program mentorship/Personal reach out from leadership					Meals provided/Meal discounts
1	App-based mindfulness (i.e. Headspace, Calm, etc)	Spending time with or talking to family and/or friends	Exercise or Yoga					Concerns about your own health and safety	Being a possible carrier of COVID to those you live with					Financial instability		1		Counseling services offered			Program mentorship/Personal reach out from leadership						Program mentorship/Personal reach out from leadership
1							Walking in nature	Concerns about your own health and safety	Being a possible carrier of COVID to those you live with		Having witnessed mortality					1	Childcare offered	Counseling services offered		Meals provided/Meal discounts	Program mentorship/Personal reach out from leadership					Meals provided/Meal discounts
1			Exercise or Yoga		Writing/Music/Art			Concerns about your own health and safety	Being a possible carrier of COVID to those you live with			Having a lack of resources in the healthcare setting				1		Counseling services offered			Program mentorship/Personal reach out from leadership						Program mentorship/Personal reach out from leadership
1		Spending time with or talking to family and/or friends		Spending time with pets				Concerns about your own health and safety	Being a possible carrier of COVID to those you live with			Having a lack of resources in the healthcare setting				1	Childcare offered	Counseling services offered		Meals provided/Meal discounts								N/A
1	App-based mindfulness (i.e. Headspace, Calm, etc)	Spending time with or talking to family and/or friends				Reach out to my residency mentors for psychological support		Concerns about your own health and safety	Being a possible carrier of COVID to those you live with		Having witnessed mortality					1	Childcare offered	Counseling services offered		Meals provided/Meal discounts				Counseling services offered
1	App-based mindfulness (i.e. Headspace, Calm, etc)	Spending time with or talking to family and/or friends	Exercise or Yoga	Spending time with pets	Writing/Music/Art			Concerns about your own health and safety	Being a possible carrier of COVID to those you live with					Financial instability		1	Childcare offered	Counseling services offered			Program mentorship/Personal reach out from leadership	housing					Program mentorship/Personal reach out from leadership
1		Spending time with or talking to family and/or friends	Exercise or Yoga					Concerns about your own health and safety	Being a possible carrier of COVID to those you live with			Having a lack of resources in the healthcare setting				1		Counseling services offered	Care package/Gift bag	Meals provided/Meal discounts	Program mentorship/Personal reach out from leadership					Meals provided/Meal discounts
1		Spending time with or talking to family and/or friends		Spending time with pets					Being a possible carrier of COVID to those you live with		Having witnessed mortality	Having a lack of resources in the healthcare setting				1	Childcare offered	Counseling services offered		Meals provided/Meal discounts	Program mentorship/Personal reach out from leadership							N/A
1	App-based mindfulness (i.e. Headspace, Calm, etc)	Spending time with or talking to family and/or friends	Exercise or Yoga					Concerns about your own health and safety	Being a possible carrier of COVID to those you live with			Having a lack of resources in the healthcare setting				1		Counseling services offered		Meals provided/Meal discounts	Program mentorship/Personal reach out from leadership						Program mentorship/Personal reach out from leadership
1	App-based mindfulness (i.e. Headspace, Calm, etc)	Spending time with or talking to family and/or friends	Exercise or Yoga					Concerns about your own health and safety	Being a possible carrier of COVID to those you live with			Having a lack of resources in the healthcare setting				1	Childcare offered	Counseling services offered		Meals provided/Meal discounts	Program mentorship/Personal reach out from leadership			Counseling services offered			Program mentorship/Personal reach out from leadership
1			Exercise or Yoga	Spending time with pets	Writing/Music/Art		Journaling, meditation		Being a possible carrier of COVID to those you live with			Having a lack of resources in the healthcare setting			Dealing with family members’ anxiety	1		Counseling services offered			Program mentorship/Personal reach out from leadership	Schedule adjustment to minimize exposure risk		Counseling services offered					Schedule adjustment to minimize exposure risk
1	App-based mindfulness (i.e. Headspace, Calm, etc)							Concerns about your own health and safety	Being a possible carrier of COVID to those you live with			Having a lack of resources in the healthcare setting				1		Counseling services offered										N/A
0								Concerns about your own health and safety	Being a possible carrier of COVID to those you live with				Childcare difficulties			1		Counseling services offered										N/A
0		Spending time with or talking to family and/or friends		Spending time with pets				Concerns about your own health and safety				Having a lack of resources in the healthcare setting		Financial instability		1				Meals provided/Meal discounts	Program mentorship/Personal reach out from leadership					Meals provided/Meal discounts
1	App-based mindfulness (i.e. Headspace, Calm, etc)	Spending time with or talking to family and/or friends	Exercise or Yoga					Concerns about your own health and safety				Having a lack of resources in the healthcare setting			Concerns about parents who are also physicians in another state	1	Childcare offered	Counseling services offered						Counseling services offered
1	App-based mindfulness (i.e. Headspace, Calm, etc)	Spending time with or talking to family and/or friends	Exercise or Yoga					Concerns about your own health and safety				Having a lack of resources in the healthcare setting			Total disruption of normal life activities (i.e. vacation, seeing family/friends, life events)	1	Childcare offered	Counseling services offered											0ne. Have not utilized.
0								Concerns about your own health and safety	Being a possible carrier of COVID to those you live with			Having a lack of resources in the healthcare setting				1	Childcare offered	Counseling services offered						Counseling services offered
0								Concerns about your own health and safety	Being a possible carrier of COVID to those you live with				Childcare difficulties			1		Counseling services offered										N/A
1		Spending time with or talking to family and/or friends	Exercise or Yoga					Concerns about your own health and safety				Having a lack of resources in the healthcare setting			Living alone	1	Childcare offered	Counseling services offered			Program mentorship/Personal reach out from leadership						Program mentorship/Personal reach out from leadership
1	App-based mindfulness (i.e. Headspace, Calm, etc)	Spending time with or talking to family and/or friends	Exercise or Yoga					Concerns about your own health and safety		Having to treat coworkers		Having a lack of resources in the healthcare setting				1	Childcare offered	Counseling services offered		Meals provided/Meal discounts	Program mentorship/Personal reach out from leadership					Meals provided/Meal discounts
1			Exercise or Yoga	Spending time with pets			Meditation	Concerns about your own health and safety	Being a possible carrier of COVID to those you live with	Having to treat coworkers						1	Childcare offered	Counseling services offered		Meals provided/Meal discounts	Program mentorship/Personal reach out from leadership			Counseling services offered
1	App-based mindfulness (i.e. Headspace, Calm, etc)	Spending time with or talking to family and/or friends	Exercise or Yoga					Concerns about your own health and safety	Being a possible carrier of COVID to those you live with					Financial instability		1	Childcare offered	Counseling services offered		Meals provided/Meal discounts			Childcare offered			Meals provided/Meal discounts
0								Concerns about your own health and safety			Having witnessed mortality	Having a lack of resources in the healthcare setting				1					Program mentorship/Personal reach out from leadership						Program mentorship/Personal reach out from leadership
1		Spending time with or talking to family and/or friends	Exercise or Yoga					Concerns about your own health and safety	Being a possible carrier of COVID to those you live with			Having a lack of resources in the healthcare setting				1		Counseling services offered										N/A
1		Spending time with or talking to family and/or friends	Exercise or Yoga	Spending time with pets				Concerns about your own health and safety				Having a lack of resources in the healthcare setting			concerns about training and future, distanced from friends	1		Counseling services offered						Counseling services offered
1			Exercise or Yoga					Concerns about your own health and safety	Being a possible carrier of COVID to those you live with			Having a lack of resources in the healthcare setting				1		Counseling services offered		Meals provided/Meal discounts	Program mentorship/Personal reach out from leadership								Modified work schedule to reduce resident exposure
1	App-based mindfulness (i.e. Headspace, Calm, etc)	Spending time with or talking to family and/or friends	Exercise or Yoga	Spending time with pets					Being a possible carrier of COVID to those you live with			Having a lack of resources in the healthcare setting	Childcare difficulties			1		Counseling services offered										N/A
1		Spending time with or talking to family and/or friends	Exercise or Yoga		Writing/Music/Art			Concerns about your own health and safety	Being a possible carrier of COVID to those you live with			Having a lack of resources in the healthcare setting				1		Counseling services offered					Childcare offered			Meals provided/Meal discounts	Program mentorship/Personal reach out from leadership
1		Spending time with or talking to family and/or friends				Reach out to my residency mentors for psychological support		Concerns about your own health and safety	Being a possible carrier of COVID to those you live with				Childcare difficulties			0												N/A
0								Concerns about your own health and safety	Being a possible carrier of COVID to those you live with			Having a lack of resources in the healthcare setting				1		Counseling services offered			Program mentorship/Personal reach out from leadership								Options for alternate housing for a maximum of 3 days
1		Spending time with or talking to family and/or friends	Exercise or Yoga		Writing/Music/Art				Being a possible carrier of COVID to those you live with			Having a lack of resources in the healthcare setting	Childcare difficulties			0							Childcare offered						Childcare from the state
1		Spending time with or talking to family and/or friends		Spending time with pets				Concerns about your own health and safety	Being a possible carrier of COVID to those you live with						Fatigue, stress, working extra shifts	1		Counseling services offered	Care package/Gift bag	Meals provided/Meal discounts	Program mentorship/Personal reach out from leadership							N/A
0								Concerns about your own health and safety				Having a lack of resources in the healthcare setting		Financial instability		1		Counseling services offered										N/A
1		Spending time with or talking to family and/or friends		Spending time with pets				Concerns about your own health and safety	Being a possible carrier of COVID to those you live with			Having a lack of resources in the healthcare setting				1			Care package/Gift bag	Meals provided/Meal discounts						Meals provided/Meal discounts
1	App-based mindfulness (i.e. Headspace, Calm, etc)	Spending time with or talking to family and/or friends	Exercise or Yoga	Spending time with pets				Concerns about your own health and safety	Being a possible carrier of COVID to those you live with						Research Day and other continued residency activities	1			Care package/Gift bag		Program mentorship/Personal reach out from leadership						Program mentorship/Personal reach out from leadership
0								Concerns about your own health and safety	Being a possible carrier of COVID to those you live with		Having witnessed mortality					1		Counseling services offered	Care package/Gift bag	Meals provided/Meal discounts	Program mentorship/Personal reach out from leadership				Care package/Gift bag	Meals provided/Meal discounts
1	App-based mindfulness (i.e. Headspace, Calm, etc)	Spending time with or talking to family and/or friends	Exercise or Yoga						Being a possible carrier of COVID to those you live with		Having witnessed mortality	Having a lack of resources in the healthcare setting				1		Counseling services offered										N/A
1		Spending time with or talking to family and/or friends						Concerns about your own health and safety	Being a possible carrier of COVID to those you live with		Having witnessed mortality					0												N/A
1		Spending time with or talking to family and/or friends	Exercise or Yoga					Concerns about your own health and safety	Being a possible carrier of COVID to those you live with			Having a lack of resources in the healthcare setting				0												N/A
1		Spending time with or talking to family and/or friends	Exercise or Yoga	Spending time with pets				Concerns about your own health and safety	Being a possible carrier of COVID to those you live with			Having a lack of resources in the healthcare setting				1	Childcare offered	Counseling services offered			Program mentorship/Personal reach out from leadership						Program mentorship/Personal reach out from leadership
1			Exercise or Yoga					Concerns about your own health and safety	Being a possible carrier of COVID to those you live with					Financial instability		1		Counseling services offered										N/A
0		Spending time with or talking to family and/or friends	Exercise or Yoga	Spending time with pets				Concerns about your own health and safety	Being a possible carrier of COVID to those you live with			Having a lack of resources in the healthcare setting				1	Childcare offered	Counseling services offered										N/A
1	App-based mindfulness (i.e. Headspace, Calm, etc)								Being a possible carrier of COVID to those you live with				Childcare difficulties		Concern for family and friends that live far away. 0t being able to have my parents visit my kids	1				Meals provided/Meal discounts								N/A
1	App-based mindfulness (i.e. Headspace, Calm, etc)	Spending time with or talking to family and/or friends	Exercise or Yoga	Spending time with pets	Writing/Music/Art		puzzles, cooking	Concerns about your own health and safety	Being a possible carrier of COVID to those you live with						Concerns of COVID for my family members that do not live with me	1	Childcare offered	Counseling services offered			Program mentorship/Personal reach out from leadership							N/A
0				Spending time with pets				Concerns about your own health and safety	Being a possible carrier of COVID to those you live with			Having a lack of resources in the healthcare setting				1		Counseling services offered										N/A
1	App-based mindfulness (i.e. Headspace, Calm, etc)			Spending time with pets				Concerns about your own health and safety	Being a possible carrier of COVID to those you live with				Childcare difficulties			1		Counseling services offered		Meals provided/Meal discounts								N/A
1		Spending time with or talking to family and/or friends	Exercise or Yoga	Spending time with pets				Concerns about your own health and safety	Being a possible carrier of COVID to those you live with						Concern for family members	1	Childcare offered	Counseling services offered	Care package/Gift bag	Meals provided/Meal discounts	Program mentorship/Personal reach out from leadership					Meals provided/Meal discounts	Program mentorship/Personal reach out from leadership
1		Spending time with or talking to family and/or friends	Exercise or Yoga					Concerns about your own health and safety				Having a lack of resources in the healthcare setting		Financial instability		1		Counseling services offered		Meals provided/Meal discounts								N/A
1		Spending time with or talking to family and/or friends	Exercise or Yoga	Spending time with pets				Concerns about your own health and safety	Being a possible carrier of COVID to those you live with						0t being able to see family in other states	1		Counseling services offered		Meals provided/Meal discounts	Program mentorship/Personal reach out from leadership						Program mentorship/Personal reach out from leadership
1	App-based mindfulness (i.e. Headspace, Calm, etc)	Spending time with or talking to family and/or friends	Exercise or Yoga	Spending time with pets	Writing/Music/Art			Concerns about your own health and safety	Being a possible carrier of COVID to those you live with					Financial instability		1		Counseling services offered		Meals provided/Meal discounts	Program mentorship/Personal reach out from leadership			Counseling services offered
1		Spending time with or talking to family and/or friends	Exercise or Yoga					Concerns about your own health and safety					Childcare difficulties	Financial instability		1		Counseling services offered										N/A
0								Concerns about your own health and safety	Being a possible carrier of COVID to those you live with			Having a lack of resources in the healthcare setting				1	Childcare offered	Counseling services offered	Care package/Gift bag	Meals provided/Meal discounts	Program mentorship/Personal reach out from leadership						Program mentorship/Personal reach out from leadership
1	App-based mindfulness (i.e. Headspace, Calm, etc)	Spending time with or talking to family and/or friends	Exercise or Yoga					Concerns about your own health and safety	Being a possible carrier of COVID to those you live with						0ne	1					Program mentorship/Personal reach out from leadership						Program mentorship/Personal reach out from leadership
0								Concerns about your own health and safety	Being a possible carrier of COVID to those you live with			Having a lack of resources in the healthcare setting				1		Counseling services offered										N/A
0								Concerns about your own health and safety	Being a possible carrier of COVID to those you live with						I have not felt overly stressed. The survey makes me choose three answers in order to progress in the survey, but none of them apply to me.	1	Childcare offered	Counseling services offered											I didn't use any
0								Concerns about your own health and safety	Being a possible carrier of COVID to those you live with						Scheduling disruptions	1		Counseling services offered			Program mentorship/Personal reach out from leadership						Program mentorship/Personal reach out from leadership
1		Spending time with or talking to family and/or friends	Exercise or Yoga	Spending time with pets				Concerns about your own health and safety	Being a possible carrier of COVID to those you live with			Having a lack of resources in the healthcare setting				0												N/A
0								Concerns about your own health and safety	Being a possible carrier of COVID to those you live with			Having a lack of resources in the healthcare setting				1		Counseling services offered										N/A
1		Spending time with or talking to family and/or friends	Exercise or Yoga					Concerns about your own health and safety	Being a possible carrier of COVID to those you live with			Having a lack of resources in the healthcare setting				1	Childcare offered	Counseling services offered		Meals provided/Meal discounts	Program mentorship/Personal reach out from leadership			Counseling services offered		Meals provided/Meal discounts
0		Spending time with or talking to family and/or friends	Exercise or Yoga	Spending time with pets	Writing/Music/Art			Concerns about your own health and safety	Being a possible carrier of COVID to those you live with			Having a lack of resources in the healthcare setting				1	Childcare offered	Counseling services offered			Program mentorship/Personal reach out from leadership						Program mentorship/Personal reach out from leadership
1	App-based mindfulness (i.e. Headspace, Calm, etc)	Spending time with or talking to family and/or friends	Exercise or Yoga	Spending time with pets				Concerns about your own health and safety	Being a possible carrier of COVID to those you live with			Having a lack of resources in the healthcare setting				1		Counseling services offered			Program mentorship/Personal reach out from leadership						Program mentorship/Personal reach out from leadership
1	App-based mindfulness (i.e. Headspace, Calm, etc)		Exercise or Yoga					Concerns about your own health and safety	Being a possible carrier of COVID to those you live with			Having a lack of resources in the healthcare setting				1	Childcare offered	Counseling services offered		Meals provided/Meal discounts	Program mentorship/Personal reach out from leadership						Program mentorship/Personal reach out from leadership
0								Concerns about your own health and safety				Having a lack of resources in the healthcare setting			seeing the impact of dangerous misinformation and ignorance make things worse than they should be and knowing heathcare workers are risking their lives in the face of this	1		Counseling services offered			Program mentorship/Personal reach out from leadership	am not sure about childcare, have been ignoring child care related emails since i am child free					Program mentorship/Personal reach out from leadership
0							I should be practicing mindfulness but am too exhausted, overworked, and overwhelmed to do so. Ironic isnt it?.				Having witnessed mortality		Childcare difficulties		Being forced to work outside scope of training	1				Meals provided/Meal discounts								N/A
1	App-based mindfulness (i.e. Headspace, Calm, etc)	Spending time with or talking to family and/or friends		Spending time with pets	Writing/Music/Art			Concerns about your own health and safety			Having witnessed mortality	Having a lack of resources in the healthcare setting				1		Counseling services offered	Care package/Gift bag	Meals provided/Meal discounts						Meals provided/Meal discounts
0											Having witnessed mortality	Having a lack of resources in the healthcare setting			0t knowing when it will end	1	Childcare offered	Counseling services offered		Meals provided/Meal discounts	Program mentorship/Personal reach out from leadership					Meals provided/Meal discounts	Program mentorship/Personal reach out from leadership
1	App-based mindfulness (i.e. Headspace, Calm, etc)	Spending time with or talking to family and/or friends	Exercise or Yoga	Spending time with pets				Concerns about your own health and safety	Being a possible carrier of COVID to those you live with						Feeling disrespected or disposable from superior attendings during patient care.	1		Counseling services offered		Meals provided/Meal discounts								N/A
1	App-based mindfulness (i.e. Headspace, Calm, etc)	Spending time with or talking to family and/or friends	Exercise or Yoga					Concerns about your own health and safety	Being a possible carrier of COVID to those you live with		Having witnessed mortality					1		Counseling services offered		Meals provided/Meal discounts	Program mentorship/Personal reach out from leadership	Change to a lighter schedule				Meals provided/Meal discounts	Program mentorship/Personal reach out from leadership
1	App-based mindfulness (i.e. Headspace, Calm, etc)	Spending time with or talking to family and/or friends	Exercise or Yoga		Writing/Music/Art			Concerns about your own health and safety	Being a possible carrier of COVID to those you live with					Financial instability		1	Childcare offered	Counseling services offered			Program mentorship/Personal reach out from leadership			Counseling services offered			Program mentorship/Personal reach out from leadership
0								Concerns about your own health and safety	Being a possible carrier of COVID to those you live with			Having a lack of resources in the healthcare setting				1		Counseling services offered		Meals provided/Meal discounts						Meals provided/Meal discounts
1		Spending time with or talking to family and/or friends							Being a possible carrier of COVID to those you live with			Having a lack of resources in the healthcare setting			It really is annoying to reuse PPE which was once disposable now reusable	0												N/A
1		Spending time with or talking to family and/or friends		Spending time with pets				Concerns about your own health and safety	Being a possible carrier of COVID to those you live with			Having a lack of resources in the healthcare setting				1		Counseling services offered		Meals provided/Meal discounts	Program mentorship/Personal reach out from leadership					Meals provided/Meal discounts	Program mentorship/Personal reach out from leadership
1	App-based mindfulness (i.e. Headspace, Calm, etc)	Spending time with or talking to family and/or friends	Exercise or Yoga	Spending time with pets				Concerns about your own health and safety	Being a possible carrier of COVID to those you live with			Having a lack of resources in the healthcare setting				1		Counseling services offered			Program mentorship/Personal reach out from leadership						Program mentorship/Personal reach out from leadership
1		Spending time with or talking to family and/or friends	Exercise or Yoga	Spending time with pets	Writing/Music/Art							Having a lack of resources in the healthcare setting		Financial instability	Concerns about conferences and trips that were cancelled and the money/education lost from it	1	Childcare offered	Counseling services offered			Program mentorship/Personal reach out from leadership						Program mentorship/Personal reach out from leadership
1		Spending time with or talking to family and/or friends	Exercise or Yoga	Spending time with pets				Concerns about your own health and safety	Being a possible carrier of COVID to those you live with			Having a lack of resources in the healthcare setting				1	Childcare offered	Counseling services offered										N/A
1			Exercise or Yoga		Writing/Music/Art		Counseling	Concerns about your own health and safety	Being a possible carrier of COVID to those you live with			Having a lack of resources in the healthcare setting				1		Counseling services offered						Counseling services offered
1		Spending time with or talking to family and/or friends						Concerns about your own health and safety	Being a possible carrier of COVID to those you live with			Having a lack of resources in the healthcare setting				1	Childcare offered	Counseling services offered										N/A
1			Exercise or Yoga										Childcare difficulties	Financial instability	Labor and Delivery: having to separate PUI and Positive moms from their babies at birth	1		Counseling services offered		Meals provided/Meal discounts	Program mentorship/Personal reach out from leadership					Meals provided/Meal discounts
0								Concerns about your own health and safety			Having witnessed mortality	Having a lack of resources in the healthcare setting				0												N/A
1	App-based mindfulness (i.e. Headspace, Calm, etc)	Spending time with or talking to family and/or friends	Exercise or Yoga		Writing/Music/Art			Concerns about your own health and safety						Financial instability	I feel guilty for staying home and getting rest while others are working under more stressful conditions. I'm stressed about lost learning opportunities/OR time. I'm stressed about what the world will look like coming out of this socioeconomically.	1	Childcare offered				Program mentorship/Personal reach out from leadership							N/A
1		Spending time with or talking to family and/or friends	Exercise or Yoga	Spending time with pets	Writing/Music/Art			Concerns about your own health and safety	Being a possible carrier of COVID to those you live with			Having a lack of resources in the healthcare setting				1		Counseling services offered			Program mentorship/Personal reach out from leadership						Program mentorship/Personal reach out from leadership
1		Spending time with or talking to family and/or friends	Exercise or Yoga	Spending time with pets					Being a possible carrier of COVID to those you live with			Having a lack of resources in the healthcare setting			Uncertainty that comes with the changing recommendations for PPE and best practices for our obstetric patients	1		Counseling services offered		Meals provided/Meal discounts						Meals provided/Meal discounts
1	App-based mindfulness (i.e. Headspace, Calm, etc)	Spending time with or talking to family and/or friends	Exercise or Yoga									Having a lack of resources in the healthcare setting		Financial instability	being a possible carrier to patients	0												N/A
1	App-based mindfulness (i.e. Headspace, Calm, etc)	Spending time with or talking to family and/or friends	Exercise or Yoga					Concerns about your own health and safety	Being a possible carrier of COVID to those you live with			Having a lack of resources in the healthcare setting				1		Counseling services offered	Care package/Gift bag		Program mentorship/Personal reach out from leadership						Program mentorship/Personal reach out from leadership
0									Being a possible carrier of COVID to those you live with			Having a lack of resources in the healthcare setting	Childcare difficulties			1		Counseling services offered		Meals provided/Meal discounts	Program mentorship/Personal reach out from leadership						Program mentorship/Personal reach out from leadership
0								Concerns about your own health and safety	Being a possible carrier of COVID to those you live with			Having a lack of resources in the healthcare setting				0												N/A
1		Spending time with or talking to family and/or friends	Exercise or Yoga					Concerns about your own health and safety	Being a possible carrier of COVID to those you live with						Concern for the family and safety of my family, uncertainty with manifestation of illness	1		Counseling services offered										N/A
0									Being a possible carrier of COVID to those you live with		Having witnessed mortality	Having a lack of resources in the healthcare setting				1	Childcare offered	Counseling services offered		Meals provided/Meal discounts	Program mentorship/Personal reach out from leadership					Meals provided/Meal discounts	Program mentorship/Personal reach out from leadership
1		Spending time with or talking to family and/or friends	Exercise or Yoga	Spending time with pets	Writing/Music/Art	Reach out to my residency mentors for psychological support	Daily Buddhist Practice	Concerns about your own health and safety	Being a possible carrier of COVID to those you live with				Childcare difficulties			1					Program mentorship/Personal reach out from leadership						Program mentorship/Personal reach out from leadership
1		Spending time with or talking to family and/or friends										Having a lack of resources in the healthcare setting	Childcare difficulties		Concerns about effects on my current pregnancy, especially around time of periviability	1			Care package/Gift bag		Program mentorship/Personal reach out from leadership							N/A
1		Spending time with or talking to family and/or friends		Spending time with pets	Writing/Music/Art			Concerns about your own health and safety	Being a possible carrier of COVID to those you live with			Having a lack of resources in the healthcare setting				1	Childcare offered	Counseling services offered										N/A
1			Exercise or Yoga				Bible reading daily, praying throughout the day.		Being a possible carrier of COVID to those you live with					Financial instability	Attendings not in same physical space as residents- less communication regarding cases.	1	Childcare offered	Counseling services offered		Meals provided/Meal discounts	Program mentorship/Personal reach out from leadership						Program mentorship/Personal reach out from leadership
1		Spending time with or talking to family and/or friends	Exercise or Yoga					Concerns about your own health and safety	Being a possible carrier of COVID to those you live with						Concerns of parents and family members being exposed	1	Childcare offered	Counseling services offered			Program mentorship/Personal reach out from leadership						Program mentorship/Personal reach out from leadership
1			Exercise or Yoga	Spending time with pets				Concerns about your own health and safety			Having witnessed mortality			Financial instability		1		Counseling services offered										N/A
1			Exercise or Yoga					Concerns about your own health and safety		Having to treat coworkers	Having witnessed mortality					1		Counseling services offered		Meals provided/Meal discounts						Meals provided/Meal discounts
1			Exercise or Yoga	Spending time with pets				Concerns about your own health and safety	Being a possible carrier of COVID to those you live with			Having a lack of resources in the healthcare setting				1		Counseling services offered										N/A
1			Exercise or Yoga	Spending time with pets	Writing/Music/Art			Concerns about your own health and safety	Being a possible carrier of COVID to those you live with			Having a lack of resources in the healthcare setting				1		Counseling services offered		Meals provided/Meal discounts	Program mentorship/Personal reach out from leadership							N/A
0								Concerns about your own health and safety	Being a possible carrier of COVID to those you live with					Financial instability		1				Meals provided/Meal discounts							Program mentorship/Personal reach out from leadership
1		Spending time with or talking to family and/or friends		Spending time with pets				Concerns about your own health and safety	Being a possible carrier of COVID to those you live with						0ne	1	Childcare offered	Counseling services offered		Meals provided/Meal discounts	Program mentorship/Personal reach out from leadership					Meals provided/Meal discounts	Program mentorship/Personal reach out from leadership
1	App-based mindfulness (i.e. Headspace, Calm, etc)	Spending time with or talking to family and/or friends						Concerns about your own health and safety				Having a lack of resources in the healthcare setting		Financial instability		1		Counseling services offered										N/A
1		Spending time with or talking to family and/or friends	Exercise or Yoga	Spending time with pets	Writing/Music/Art			Concerns about your own health and safety	Being a possible carrier of COVID to those you live with			Having a lack of resources in the healthcare setting				1	Childcare offered	Counseling services offered			Program mentorship/Personal reach out from leadership						Program mentorship/Personal reach out from leadership
1		Spending time with or talking to family and/or friends		Spending time with pets				Concerns about your own health and safety	Being a possible carrier of COVID to those you live with			Having a lack of resources in the healthcare setting				1				Meals provided/Meal discounts	Program mentorship/Personal reach out from leadership					Meals provided/Meal discounts
1		Spending time with or talking to family and/or friends	Exercise or Yoga					Concerns about your own health and safety				Having a lack of resources in the healthcare setting			Too much time off, not able to workout how I’m used to because of closed fitness centers	1		Counseling services offered										N/A
1		Spending time with or talking to family and/or friends	Exercise or Yoga	Spending time with pets	Writing/Music/Art			Concerns about your own health and safety	Being a possible carrier of COVID to those you live with	Having to treat coworkers						1	Childcare offered	Counseling services offered										N/A
1		Spending time with or talking to family and/or friends			Writing/Music/Art			Concerns about your own health and safety	Being a possible carrier of COVID to those you live with					Financial instability		1	Childcare offered	Counseling services offered			Program mentorship/Personal reach out from leadership								A systematic and effective call schedule
0								Concerns about your own health and safety				Having a lack of resources in the healthcare setting	Childcare difficulties			1					Program mentorship/Personal reach out from leadership							N/A
0								Concerns about your own health and safety						Financial instability	Planning to move after graduation	1		Counseling services offered			Program mentorship/Personal reach out from leadership	Pandemic scheduling with work from home option							Telehealth option for working
1		Spending time with or talking to family and/or friends	Exercise or Yoga		Writing/Music/Art			Concerns about your own health and safety	Being a possible carrier of COVID to those you live with						Being a carrier to patients whom I care for; Worrying that my parents will become sick in a separate state and I won't be able to help them or be with them; wearing the same PPE that I am told is appropriate to rewear after I follow company policies that tell me to wrap it in a paper towel and place in a paper bag until next use and somehow that is supposed to keep me safe; being told that I am a…	1	Childcare offered	Counseling services offered			Program mentorship/Personal reach out from leadership						Program mentorship/Personal reach out from leadership
1	App-based mindfulness (i.e. Headspace, Calm, etc)	Spending time with or talking to family and/or friends	Exercise or Yoga					Concerns about your own health and safety	Being a possible carrier of COVID to those you live with			Having a lack of resources in the healthcare setting				1		Counseling services offered										N/A
1			Exercise or Yoga						Being a possible carrier of COVID to those you live with			Having a lack of resources in the healthcare setting			healthcare system wide changes affecting residency and fellowship changes	1					Program mentorship/Personal reach out from leadership								Being able to stay home
1			Exercise or Yoga					Concerns about your own health and safety				Having a lack of resources in the healthcare setting		Financial instability		1		Counseling services offered		Meals provided/Meal discounts	Program mentorship/Personal reach out from leadership			Counseling services offered		Meals provided/Meal discounts
1		Spending time with or talking to family and/or friends	Exercise or Yoga	Spending time with pets				Concerns about your own health and safety	Being a possible carrier of COVID to those you live with						High risk family members not in the home	1		Counseling services offered		Meals provided/Meal discounts	Program mentorship/Personal reach out from leadership						Program mentorship/Personal reach out from leadership
1		Spending time with or talking to family and/or friends		Spending time with pets				Concerns about your own health and safety	Being a possible carrier of COVID to those you live with			Having a lack of resources in the healthcare setting				1		Counseling services offered										N/A
0								Concerns about your own health and safety	Being a possible carrier of COVID to those you live with			Having a lack of resources in the healthcare setting				1		Counseling services offered										N/A
0								Concerns about your own health and safety				Having a lack of resources in the healthcare setting			possible aymptomatic patients	1		Counseling services offered										N/A
1			Exercise or Yoga	Spending time with pets			gardening	Concerns about your own health and safety	Being a possible carrier of COVID to those you live with			Having a lack of resources in the healthcare setting				1	Childcare offered			Meals provided/Meal discounts								N/A
1		Spending time with or talking to family and/or friends	Exercise or Yoga	Spending time with pets				Concerns about your own health and safety	Being a possible carrier of COVID to those you live with			Having a lack of resources in the healthcare setting				1	Childcare offered	Counseling services offered										N/A
1	App-based mindfulness (i.e. Headspace, Calm, etc)	Spending time with or talking to family and/or friends		Spending time with pets				Concerns about your own health and safety	Being a possible carrier of COVID to those you live with			Having a lack of resources in the healthcare setting				1	Childcare offered	Counseling services offered										N/A
1		Spending time with or talking to family and/or friends	Exercise or Yoga					Concerns about your own health and safety				Having a lack of resources in the healthcare setting			unpredictable scheduling, isolation from my loved ones	1	Childcare offered	Counseling services offered	Care package/Gift bag	Meals provided/Meal discounts	Program mentorship/Personal reach out from leadership					Meals provided/Meal discounts
1	App-based mindfulness (i.e. Headspace, Calm, etc)		Exercise or Yoga					Concerns about your own health and safety	Being a possible carrier of COVID to those you live with		Having witnessed mortality					1		Counseling services offered										N/A
0									Being a possible carrier of COVID to those you live with					Financial instability	Unable to see extended family	1	Childcare offered	Counseling services offered		Meals provided/Meal discounts						Meals provided/Meal discounts
1		Spending time with or talking to family and/or friends	Exercise or Yoga	Spending time with pets					Being a possible carrier of COVID to those you live with		Having witnessed mortality	Having a lack of resources in the healthcare setting				1			Care package/Gift bag	Meals provided/Meal discounts	Program mentorship/Personal reach out from leadership					Meals provided/Meal discounts
1	App-based mindfulness (i.e. Headspace, Calm, etc)	Spending time with or talking to family and/or friends	Exercise or Yoga					Concerns about your own health and safety		Having to treat coworkers		Having a lack of resources in the healthcare setting				1	Childcare offered	Counseling services offered		Meals provided/Meal discounts								N/A
0								Concerns about your own health and safety	Being a possible carrier of COVID to those you live with				Childcare difficulties			1		Counseling services offered		Meals provided/Meal discounts								N/A
1		Spending time with or talking to family and/or friends	Exercise or Yoga					Concerns about your own health and safety				Having a lack of resources in the healthcare setting			living alone and long distances from family	1		Counseling services offered						Counseling services offered		Meals provided/Meal discounts	Program mentorship/Personal reach out from leadership
0								Concerns about your own health and safety	Being a possible carrier of COVID to those you live with			Having a lack of resources in the healthcare setting				1	Childcare offered	Counseling services offered										N/A
0								Concerns about your own health and safety	Being a possible carrier of COVID to those you live with				Childcare difficulties			1	Childcare offered	Counseling services offered		Meals provided/Meal discounts	Program mentorship/Personal reach out from leadership					Meals provided/Meal discounts
0								Concerns about your own health and safety	Being a possible carrier of COVID to those you live with				Childcare difficulties			1	Childcare offered		Care package/Gift bag									N/A
1		Spending time with or talking to family and/or friends							Being a possible carrier of COVID to those you live with			Having a lack of resources in the healthcare setting	Childcare difficulties			1		Counseling services offered		Meals provided/Meal discounts						Meals provided/Meal discounts
1		Spending time with or talking to family and/or friends	Exercise or Yoga	Spending time with pets				Concerns about your own health and safety	Being a possible carrier of COVID to those you live with			Having a lack of resources in the healthcare setting				1		Counseling services offered		Meals provided/Meal discounts	Program mentorship/Personal reach out from leadership					Meals provided/Meal discounts
0								Concerns about your own health and safety				Having a lack of resources in the healthcare setting			Concern about family health and safety	1				Meals provided/Meal discounts						Meals provided/Meal discounts
1		Spending time with or talking to family and/or friends		Spending time with pets				Concerns about your own health and safety	Being a possible carrier of COVID to those you live with			Having a lack of resources in the healthcare setting				0												N/A
1	App-based mindfulness (i.e. Headspace, Calm, etc)	Spending time with or talking to family and/or friends	Exercise or Yoga					Concerns about your own health and safety	Being a possible carrier of COVID to those you live with			Having a lack of resources in the healthcare setting				1	Childcare offered		Care package/Gift bag	Meals provided/Meal discounts						Meals provided/Meal discounts
1	App-based mindfulness (i.e. Headspace, Calm, etc)	Spending time with or talking to family and/or friends	Exercise or Yoga					Concerns about your own health and safety	Being a possible carrier of COVID to those you live with						Uncertainty about the future	1			Care package/Gift bag	Meals provided/Meal discounts	Program mentorship/Personal reach out from leadership						Program mentorship/Personal reach out from leadership
1	App-based mindfulness (i.e. Headspace, Calm, etc)	Spending time with or talking to family and/or friends	Exercise or Yoga	Spending time with pets	Writing/Music/Art			Concerns about your own health and safety	Being a possible carrier of COVID to those you live with	Having to treat coworkers						1	Childcare offered	Counseling services offered	Care package/Gift bag	Meals provided/Meal discounts	Program mentorship/Personal reach out from leadership					Meals provided/Meal discounts	Program mentorship/Personal reach out from leadership
1	App-based mindfulness (i.e. Headspace, Calm, etc)	Spending time with or talking to family and/or friends							Being a possible carrier of COVID to those you live with			Having a lack of resources in the healthcare setting			Possible carrier to parents	0												N/A
0								Concerns about your own health and safety				Having a lack of resources in the healthcare setting			Impact on education, case numbers, missed rotations	1		Counseling services offered										N/A
1		Spending time with or talking to family and/or friends						Concerns about your own health and safety				Having a lack of resources in the healthcare setting		Financial instability		0												N/A
1	App-based mindfulness (i.e. Headspace, Calm, etc)		Exercise or Yoga					Concerns about your own health and safety					Childcare difficulties	Financial instability		1	Childcare offered	Counseling services offered										N/A
1		Spending time with or talking to family and/or friends	Exercise or Yoga					Concerns about your own health and safety	Being a possible carrier of COVID to those you live with			Having a lack of resources in the healthcare setting				0												N/A
1	App-based mindfulness (i.e. Headspace, Calm, etc)	Spending time with or talking to family and/or friends						Concerns about your own health and safety			Having witnessed mortality		Childcare difficulties			0												N/A
1	App-based mindfulness (i.e. Headspace, Calm, etc)	Spending time with or talking to family and/or friends				Reach out to my residency mentors for psychological support		Concerns about your own health and safety	Being a possible carrier of COVID to those you live with		Having witnessed mortality					1		Counseling services offered		Meals provided/Meal discounts	Program mentorship/Personal reach out from leadership					Meals provided/Meal discounts	Program mentorship/Personal reach out from leadership
1			Exercise or Yoga					Concerns about your own health and safety				Having a lack of resources in the healthcare setting			Scheduling Burden	1		Counseling services offered				Virtual meditation. Virtual yoga						N/A
1		Spending time with or talking to family and/or friends	Exercise or Yoga	Spending time with pets				Concerns about your own health and safety	Being a possible carrier of COVID to those you live with						The potential of a resident becoming ill	1		Counseling services offered	Care package/Gift bag	Meals provided/Meal discounts	Program mentorship/Personal reach out from leadership						Program mentorship/Personal reach out from leadership
1		Spending time with or talking to family and/or friends							Being a possible carrier of COVID to those you live with			Having a lack of resources in the healthcare setting	Childcare difficulties			1	Childcare offered	Counseling services offered			Program mentorship/Personal reach out from leadership							N/A
1	App-based mindfulness (i.e. Headspace, Calm, etc)		Exercise or Yoga	Spending time with pets				Concerns about your own health and safety	Being a possible carrier of COVID to those you live with						Scheduling issues	1	Childcare offered	Counseling services offered		Meals provided/Meal discounts						Meals provided/Meal discounts
1	App-based mindfulness (i.e. Headspace, Calm, etc)		Exercise or Yoga		Writing/Music/Art	Reach out to my residency mentors for psychological support		Concerns about your own health and safety	Being a possible carrier of COVID to those you live with			Having a lack of resources in the healthcare setting				1					Program mentorship/Personal reach out from leadership							N/A
1		Spending time with or talking to family and/or friends	Exercise or Yoga		Writing/Music/Art			Concerns about your own health and safety				Having a lack of resources in the healthcare setting		Financial instability		1		Counseling services offered			Program mentorship/Personal reach out from leadership			Counseling services offered
1	App-based mindfulness (i.e. Headspace, Calm, etc)							Concerns about your own health and safety	Being a possible carrier of COVID to those you live with						Feeling like administration (health care in general) and government treat us like expendable cogs in a wheel	1	Childcare offered	Counseling services offered			Program mentorship/Personal reach out from leadership								0ne
0								Concerns about your own health and safety	Being a possible carrier of COVID to those you live with				Childcare difficulties			1		Counseling services offered			Program mentorship/Personal reach out from leadership							N/A
1			Exercise or Yoga						Being a possible carrier of COVID to those you live with			Having a lack of resources in the healthcare setting			Wedding postponement	1	Childcare offered	Counseling services offered	Care package/Gift bag	Meals provided/Meal discounts	Program mentorship/Personal reach out from leadership					Meals provided/Meal discounts	Program mentorship/Personal reach out from leadership
1			Exercise or Yoga	Spending time with pets	Writing/Music/Art				Being a possible carrier of COVID to those you live with		Having witnessed mortality	Having a lack of resources in the healthcare setting				1		Counseling services offered	Care package/Gift bag	Meals provided/Meal discounts	Program mentorship/Personal reach out from leadership				Care package/Gift bag		Program mentorship/Personal reach out from leadership
1		Spending time with or talking to family and/or friends						Concerns about your own health and safety			Having witnessed mortality	Having a lack of resources in the healthcare setting				1			Care package/Gift bag									N/A
1		Spending time with or talking to family and/or friends						Concerns about your own health and safety	Being a possible carrier of COVID to those you live with			Having a lack of resources in the healthcare setting				1			Care package/Gift bag	Meals provided/Meal discounts	Program mentorship/Personal reach out from leadership					Meals provided/Meal discounts	Program mentorship/Personal reach out from leadership
1	App-based mindfulness (i.e. Headspace, Calm, etc)	Spending time with or talking to family and/or friends	Exercise or Yoga		Writing/Music/Art			Concerns about your own health and safety				Having a lack of resources in the healthcare setting			Inability to see fiancé and family who live in other states and 3. Isolation. Living alone	1		Counseling services offered										N/A
1		Spending time with or talking to family and/or friends	Exercise or Yoga					Concerns about your own health and safety	Being a possible carrier of COVID to those you live with						stress about wellness of friends and family	1	Childcare offered	Counseling services offered						Counseling services offered
1		Spending time with or talking to family and/or friends	Exercise or Yoga	Spending time with pets				Concerns about your own health and safety				Having a lack of resources in the healthcare setting			Impact of reduced hours and being taken off rotations, on graduation and future vacation plans	1		Counseling services offered			Program mentorship/Personal reach out from leadership							N/A
1	App-based mindfulness (i.e. Headspace, Calm, etc)	Spending time with or talking to family and/or friends	Exercise or Yoga	Spending time with pets				Concerns about your own health and safety	Being a possible carrier of COVID to those you live with			Having a lack of resources in the healthcare setting				1	Childcare offered	Counseling services offered			Program mentorship/Personal reach out from leadership			Counseling services offered
0								Concerns about your own health and safety	Being a possible carrier of COVID to those you live with						Health of family members and loss of family support due to concern of being COVID carrier.	1	Childcare offered											N/A
1	App-based mindfulness (i.e. Headspace, Calm, etc)					Reach out to my residency mentors for psychological support		Concerns about your own health and safety	Being a possible carrier of COVID to those you live with		Having witnessed mortality					0												N/A
1		Spending time with or talking to family and/or friends	Exercise or Yoga	Spending time with pets				Concerns about your own health and safety	Being a possible carrier of COVID to those you live with			Having a lack of resources in the healthcare setting				1	Childcare offered											N/A	Childcare offered only, but I don’t have children so it’s not applicable
1	App-based mindfulness (i.e. Headspace, Calm, etc)	Spending time with or talking to family and/or friends		Spending time with pets				Concerns about your own health and safety	Being a possible carrier of COVID to those you live with			Having a lack of resources in the healthcare setting				1	Childcare offered	Counseling services offered			Program mentorship/Personal reach out from leadership						Program mentorship/Personal reach out from leadership
1		Spending time with or talking to family and/or friends		Spending time with pets					Being a possible carrier of COVID to those you live with					Financial instability	Getting redeployed	1		Counseling services offered			Program mentorship/Personal reach out from leadership	Yo					Program mentorship/Personal reach out from leadership		Coresidents supportingeach other
1			Exercise or Yoga					Concerns about your own health and safety				Having a lack of resources in the healthcare setting			Losing my faith in humanity when I see people saying things like "fear from the media is what is killing people"	1	Childcare offered	Counseling services offered		Meals provided/Meal discounts						Meals provided/Meal discounts
0									Being a possible carrier of COVID to those you live with			Having a lack of resources in the healthcare setting			not being able to travel	1	Childcare offered			Meals provided/Meal discounts								N/A
1	App-based mindfulness (i.e. Headspace, Calm, etc)	Spending time with or talking to family and/or friends		Spending time with pets				Concerns about your own health and safety	Being a possible carrier of COVID to those you live with						Concerns about family	1		Counseling services offered			Program mentorship/Personal reach out from leadership							N/A
0								Concerns about your own health and safety	Being a possible carrier of COVID to those you live with		Having witnessed mortality					1		Counseling services offered						Counseling services offered				N/A
0		Spending time with or talking to family and/or friends	Exercise or Yoga					Concerns about your own health and safety			Having witnessed mortality	Having a lack of resources in the healthcare setting				1	Childcare offered			Meals provided/Meal discounts						Meals provided/Meal discounts
1	App-based mindfulness (i.e. Headspace, Calm, etc)	Spending time with or talking to family and/or friends	Exercise or Yoga		Writing/Music/Art			Concerns about your own health and safety	Being a possible carrier of COVID to those you live with			Having a lack of resources in the healthcare setting				1		Counseling services offered		Meals provided/Meal discounts						Meals provided/Meal discounts
0											Having witnessed mortality		Childcare difficulties	Financial instability		1						Childcare assistance but not for residents only for hospital staff, residents are GME.						N/A
1		Spending time with or talking to family and/or friends						Concerns about your own health and safety	Being a possible carrier of COVID to those you live with					Financial instability		0												N/A
0								Concerns about your own health and safety	Being a possible carrier of COVID to those you live with			Having a lack of resources in the healthcare setting				1		Counseling services offered										N/A
1			Exercise or Yoga					Concerns about your own health and safety	Being a possible carrier of COVID to those you live with				Childcare difficulties			1					Program mentorship/Personal reach out from leadership							N/A
1		Spending time with or talking to family and/or friends	Exercise or Yoga		Writing/Music/Art			Concerns about your own health and safety	Being a possible carrier of COVID to those you live with			Having a lack of resources in the healthcare setting				1		Counseling services offered			Program mentorship/Personal reach out from leadership						Program mentorship/Personal reach out from leadership
1		Spending time with or talking to family and/or friends	Exercise or Yoga		Writing/Music/Art				Being a possible carrier of COVID to those you live with			Having a lack of resources in the healthcare setting			concerns about health of family who work in healthcare	1	Childcare offered	Counseling services offered		Meals provided/Meal discounts	Program mentorship/Personal reach out from leadership		Childcare offered			Meals provided/Meal discounts
1		Spending time with or talking to family and/or friends	Exercise or Yoga		Writing/Music/Art			Concerns about your own health and safety	Being a possible carrier of COVID to those you live with						Isolation from family	1	Childcare offered	Counseling services offered		Meals provided/Meal discounts	Program mentorship/Personal reach out from leadership						Program mentorship/Personal reach out from leadership
1		Spending time with or talking to family and/or friends		Spending time with pets				Concerns about your own health and safety		Having to treat coworkers		Having a lack of resources in the healthcare setting				1		Counseling services offered										N/A
1		Spending time with or talking to family and/or friends					Pondering on and observing nature	Concerns about your own health and safety	Being a possible carrier of COVID to those you live with						Relatives out of work	1	Childcare offered	Counseling services offered	Care package/Gift bag	Meals provided/Meal discounts	Program mentorship/Personal reach out from leadership				Care package/Gift bag	Meals provided/Meal discounts
1	App-based mindfulness (i.e. Headspace, Calm, etc)	Spending time with or talking to family and/or friends				Reach out to my residency mentors for psychological support		Concerns about your own health and safety	Being a possible carrier of COVID to those you live with					Financial instability		1	Childcare offered	Counseling services offered	Care package/Gift bag	Meals provided/Meal discounts	Program mentorship/Personal reach out from leadership					Meals provided/Meal discounts	Program mentorship/Personal reach out from leadership
1		Spending time with or talking to family and/or friends		Spending time with pets						Having to treat coworkers	Having witnessed mortality		Childcare difficulties			1			Care package/Gift bag						Care package/Gift bag
0								Concerns about your own health and safety	Being a possible carrier of COVID to those you live with		Having witnessed mortality					1	Childcare offered	Counseling services offered		Meals provided/Meal discounts	Program mentorship/Personal reach out from leadership						Program mentorship/Personal reach out from leadership
1		Spending time with or talking to family and/or friends	Exercise or Yoga					Concerns about your own health and safety	Being a possible carrier of COVID to those you live with				Childcare difficulties			1					Program mentorship/Personal reach out from leadership						Program mentorship/Personal reach out from leadership
1		Spending time with or talking to family and/or friends		Spending time with pets				Concerns about your own health and safety	Being a possible carrier of COVID to those you live with			Having a lack of resources in the healthcare setting				1	Childcare offered	Counseling services offered										N/A
0								Concerns about your own health and safety	Being a possible carrier of COVID to those you live with			Having a lack of resources in the healthcare setting				1	Childcare offered	Counseling services offered	Care package/Gift bag	Meals provided/Meal discounts						Meals provided/Meal discounts
1		Spending time with or talking to family and/or friends	Exercise or Yoga	Spending time with pets			Deep breathing	Concerns about your own health and safety	Being a possible carrier of COVID to those you live with						Unpredictability of future and job and routine	1		Counseling services offered										N/A
1					Writing/Music/Art						Having witnessed mortality	Having a lack of resources in the healthcare setting		Financial instability		0												N/A
1		Spending time with or talking to family and/or friends			Writing/Music/Art							Having a lack of resources in the healthcare setting		Financial instability	Constant changes in policy and residency curriculum. The uncertainty and Lack of transparency adds a lot of extra anxiety	0												N/A
0								Concerns about your own health and safety	Being a possible carrier of COVID to those you live with			Having a lack of resources in the healthcare setting				1	Childcare offered	Counseling services offered			Program mentorship/Personal reach out from leadership						Program mentorship/Personal reach out from leadership
0								Concerns about your own health and safety					Childcare difficulties		The uncertainty of the future	1	Childcare offered	Counseling services offered		Meals provided/Meal discounts	Program mentorship/Personal reach out from leadership		Childcare offered
1		Spending time with or talking to family and/or friends	Exercise or Yoga	Spending time with pets	Writing/Music/Art	Reach out to my residency mentors for psychological support		Concerns about your own health and safety	Being a possible carrier of COVID to those you live with				Childcare difficulties			1	Childcare offered	Counseling services offered	Care package/Gift bag	Meals provided/Meal discounts			Childcare offered
0		Spending time with or talking to family and/or friends						Concerns about your own health and safety	Being a possible carrier of COVID to those you live with			Having a lack of resources in the healthcare setting				1	Childcare offered		Care package/Gift bag	Meals provided/Meal discounts	Program mentorship/Personal reach out from leadership					Meals provided/Meal discounts	Program mentorship/Personal reach out from leadership
1			Exercise or Yoga						Being a possible carrier of COVID to those you live with			Having a lack of resources in the healthcare setting		Financial instability		1		Counseling services offered			Program mentorship/Personal reach out from leadership						Program mentorship/Personal reach out from leadership
1		Spending time with or talking to family and/or friends	Exercise or Yoga	Spending time with pets			Reading my Bible and listening to Bible study, sermons, and prayer.	Concerns about your own health and safety	Being a possible carrier of COVID to those you live with			Having a lack of resources in the healthcare setting				0												N/A
1				Spending time with pets				Concerns about your own health and safety				Having a lack of resources in the healthcare setting			Plans to move to job in few months	1	Childcare offered				Program mentorship/Personal reach out from leadership	Housing for Covid exposed healthcare workers						N/A
1			Exercise or Yoga						Being a possible carrier of COVID to those you live with				Childcare difficulties		Family responsibilities	1		Counseling services offered										N/A
1	App-based mindfulness (i.e. Headspace, Calm, etc)	Spending time with or talking to family and/or friends	Exercise or Yoga					Concerns about your own health and safety	Being a possible carrier of COVID to those you live with			Having a lack of resources in the healthcare setting				1	Childcare offered	Counseling services offered										N/A
1		Spending time with or talking to family and/or friends	Exercise or Yoga		Writing/Music/Art			Concerns about your own health and safety	Being a possible carrier of COVID to those you live with		Having witnessed mortality					1		Counseling services offered			Program mentorship/Personal reach out from leadership			Counseling services offered			Program mentorship/Personal reach out from leadership
0			Exercise or Yoga	Spending time with pets				Concerns about your own health and safety			Having witnessed mortality				Board exam	1		Counseling services offered		Meals provided/Meal discounts								N/A
1		Spending time with or talking to family and/or friends	Exercise or Yoga	Spending time with pets	Writing/Music/Art			Concerns about your own health and safety	Being a possible carrier of COVID to those you live with			Having a lack of resources in the healthcare setting				1				Meals provided/Meal discounts	Program mentorship/Personal reach out from leadership							N/A
1		Spending time with or talking to family and/or friends	Exercise or Yoga					Concerns about your own health and safety	Being a possible carrier of COVID to those you live with	Having to treat coworkers						0												N/A
0								Concerns about your own health and safety	Being a possible carrier of COVID to those you live with				Childcare difficulties			1					Program mentorship/Personal reach out from leadership							N/A
1		Spending time with or talking to family and/or friends	Exercise or Yoga					Concerns about your own health and safety				Having a lack of resources in the healthcare setting		Financial instability		1	Childcare offered	Counseling services offered		Meals provided/Meal discounts	Program mentorship/Personal reach out from leadership							N/A
1	App-based mindfulness (i.e. Headspace, Calm, etc)	Spending time with or talking to family and/or friends	Exercise or Yoga	Spending time with pets				Concerns about your own health and safety	Being a possible carrier of COVID to those you live with			Having a lack of resources in the healthcare setting				0												N/A
1		Spending time with or talking to family and/or friends	Exercise or Yoga	Spending time with pets	Writing/Music/Art			Concerns about your own health and safety	Being a possible carrier of COVID to those you live with						Immunosuppressed and elderly family members in other states	1		Counseling services offered			Program mentorship/Personal reach out from leadership							N/A
1								Concerns about your own health and safety	Being a possible carrier of COVID to those you live with	Having to treat coworkers						1		Counseling services offered	Care package/Gift bag									N/A
1		Spending time with or talking to family and/or friends	Exercise or Yoga					Concerns about your own health and safety	Being a possible carrier of COVID to those you live with			Having a lack of resources in the healthcare setting				1	Childcare offered	Counseling services offered		Meals provided/Meal discounts			Childcare offered
1			Exercise or Yoga	Spending time with pets	Writing/Music/Art			Concerns about your own health and safety	Being a possible carrier of COVID to those you live with						potential of being pulled to do clinical medicine	0												N/A
1	App-based mindfulness (i.e. Headspace, Calm, etc)			Spending time with pets		Reach out to my residency mentors for psychological support		Concerns about your own health and safety	Being a possible carrier of COVID to those you live with						Unknowns after graduation (boards, job security etc)	1		Counseling services offered						Counseling services offered
0								Concerns about your own health and safety	Being a possible carrier of COVID to those you live with						Wedding cancellation	1	Childcare offered	Counseling services offered										N/A
1		Spending time with or talking to family and/or friends	Exercise or Yoga	Spending time with pets								Having a lack of resources in the healthcare setting		Financial instability	Worry about friends and family in other parts of the country	1	Childcare offered		Care package/Gift bag	Meals provided/Meal discounts	Program mentorship/Personal reach out from leadership	PPE sought out for the residents specifically					Program mentorship/Personal reach out from leadership		PPE from personal supplies
1		Spending time with or talking to family and/or friends	Exercise or Yoga	Spending time with pets	Writing/Music/Art				Being a possible carrier of COVID to those you live with		Having witnessed mortality	Having a lack of resources in the healthcare setting				1		Counseling services offered	Care package/Gift bag	Meals provided/Meal discounts	Program mentorship/Personal reach out from leadership					Meals provided/Meal discounts
1		Spending time with or talking to family and/or friends	Exercise or Yoga		Writing/Music/Art			Concerns about your own health and safety	Being a possible carrier of COVID to those you live with						Concerns about family health/safety (not living with me); Concerns about future training/education implications; Being a possible carrier of COVID to anyone I interact with (not just living with)	1	Childcare offered	Counseling services offered	Care package/Gift bag	Meals provided/Meal discounts	Program mentorship/Personal reach out from leadership			Counseling services offered	Care package/Gift bag	Meals provided/Meal discounts	Program mentorship/Personal reach out from leadership
1		Spending time with or talking to family and/or friends						Concerns about your own health and safety			Having witnessed mortality	Having a lack of resources in the healthcare setting				1		Counseling services offered		Meals provided/Meal discounts	Program mentorship/Personal reach out from leadership					Meals provided/Meal discounts
1		Spending time with or talking to family and/or friends	Exercise or Yoga					Concerns about your own health and safety	Being a possible carrier of COVID to those you live with			Having a lack of resources in the healthcare setting				1	Childcare offered			Meals provided/Meal discounts						Meals provided/Meal discounts
1		Spending time with or talking to family and/or friends	Exercise or Yoga	Spending time with pets				Concerns about your own health and safety	Being a possible carrier of COVID to those you live with			Having a lack of resources in the healthcare setting				0												N/A
0								Concerns about your own health and safety	Being a possible carrier of COVID to those you live with			Having a lack of resources in the healthcare setting				1	Childcare offered	Counseling services offered										N/A
1	App-based mindfulness (i.e. Headspace, Calm, etc)	Spending time with or talking to family and/or friends		Spending time with pets				Concerns about your own health and safety				Having a lack of resources in the healthcare setting			Residents being alone in fighting administration for proper PPE. 0 one is standing up for us.	1		Counseling services offered											They are not offering anything helpful.
1		Spending time with or talking to family and/or friends							Being a possible carrier of COVID to those you live with			Having a lack of resources in the healthcare setting		Financial instability		1				Meals provided/Meal discounts						Meals provided/Meal discounts
0								Concerns about your own health and safety	Being a possible carrier of COVID to those you live with			Having a lack of resources in the healthcare setting				1		Counseling services offered										N/A
0								Concerns about your own health and safety	Being a possible carrier of COVID to those you live with						Other medical professionals receiving hazard pay when residents have no bargaining leverage and are told to shut up	1		Counseling services offered				childcare was offered independently by a group of medical students, not officially by the institution. Meals have been provided by local businesses, not by my institution.						N/A
0										Having to treat coworkers	Having witnessed mortality		Childcare difficulties			1		Counseling services offered		Meals provided/Meal discounts	Program mentorship/Personal reach out from leadership					Meals provided/Meal discounts	Program mentorship/Personal reach out from leadership
0								Concerns about your own health and safety	Being a possible carrier of COVID to those you live with						frequently changing protocols	1	Childcare offered	Counseling services offered	Care package/Gift bag	Meals provided/Meal discounts	Program mentorship/Personal reach out from leadership						Program mentorship/Personal reach out from leadership
0								Concerns about your own health and safety	Being a possible carrier of COVID to those you live with						concerns related to pregnancy	1		Counseling services offered		Meals provided/Meal discounts	Program mentorship/Personal reach out from leadership						Program mentorship/Personal reach out from leadership
1		Spending time with or talking to family and/or friends		Spending time with pets					Being a possible carrier of COVID to those you live with			Having a lack of resources in the healthcare setting		Financial instability		1				Meals provided/Meal discounts						Meals provided/Meal discounts
0		Spending time with or talking to family and/or friends	Exercise or Yoga					Concerns about your own health and safety	Being a possible carrier of COVID to those you live with			Having a lack of resources in the healthcare setting				1		Counseling services offered										N/A
1		Spending time with or talking to family and/or friends						Concerns about your own health and safety	Being a possible carrier of COVID to those you live with		Having witnessed mortality					1		Counseling services offered	Care package/Gift bag	Meals provided/Meal discounts	Program mentorship/Personal reach out from leadership					Meals provided/Meal discounts	Program mentorship/Personal reach out from leadership
0								Concerns about your own health and safety	Being a possible carrier of COVID to those you live with				Childcare difficulties			1				Meals provided/Meal discounts						Meals provided/Meal discounts
1	App-based mindfulness (i.e. Headspace, Calm, etc)	Spending time with or talking to family and/or friends		Spending time with pets		Reach out to my residency mentors for psychological support		Concerns about your own health and safety	Being a possible carrier of COVID to those you live with					Financial instability		1		Counseling services offered		Meals provided/Meal discounts	Program mentorship/Personal reach out from leadership						Program mentorship/Personal reach out from leadership
1	App-based mindfulness (i.e. Headspace, Calm, etc)	Spending time with or talking to family and/or friends	Exercise or Yoga	Spending time with pets				Concerns about your own health and safety	Being a possible carrier of COVID to those you live with			Having a lack of resources in the healthcare setting				1	Childcare offered			Meals provided/Meal discounts	Program mentorship/Personal reach out from leadership					Meals provided/Meal discounts
0								Concerns about your own health and safety	Being a possible carrier of COVID to those you live with					Financial instability		1	Childcare offered	Counseling services offered		Meals provided/Meal discounts	Program mentorship/Personal reach out from leadership					Meals provided/Meal discounts
0								Concerns about your own health and safety	Being a possible carrier of COVID to those you live with						Uncertainty about the future-how this will impact my education and ability to take boards, if it will affect my job that is to begin this summer, etc	1	Childcare offered	Counseling services offered		Meals provided/Meal discounts	Program mentorship/Personal reach out from leadership						Program mentorship/Personal reach out from leadership
1		Spending time with or talking to family and/or friends	Exercise or Yoga	Spending time with pets				Concerns about your own health and safety	Being a possible carrier of COVID to those you live with			Having a lack of resources in the healthcare setting				1	Childcare offered	Counseling services offered	Care package/Gift bag	Meals provided/Meal discounts	Program mentorship/Personal reach out from leadership					Meals provided/Meal discounts
0								Concerns about your own health and safety				Having a lack of resources in the healthcare setting	Childcare difficulties			1		Counseling services offered		Meals provided/Meal discounts						Meals provided/Meal discounts
1	App-based mindfulness (i.e. Headspace, Calm, etc)	Spending time with or talking to family and/or friends	Exercise or Yoga	Spending time with pets	Writing/Music/Art	Reach out to my residency mentors for psychological support		Concerns about your own health and safety	Being a possible carrier of COVID to those you live with			Having a lack of resources in the healthcare setting				1		Counseling services offered	Care package/Gift bag	Meals provided/Meal discounts	Program mentorship/Personal reach out from leadership						Program mentorship/Personal reach out from leadership
0								Concerns about your own health and safety				Having a lack of resources in the healthcare setting			Being a carrier to my patients	1	Childcare offered											N/A
1	App-based mindfulness (i.e. Headspace, Calm, etc)		Exercise or Yoga		Writing/Music/Art	Reach out to my residency mentors for psychological support		Concerns about your own health and safety			Having witnessed mortality	Having a lack of resources in the healthcare setting				1		Counseling services offered			Program mentorship/Personal reach out from leadership			Counseling services offered
1			Exercise or Yoga			Reach out to my residency mentors for psychological support		Concerns about your own health and safety					Childcare difficulties		PPE	1		Counseling services offered	Care package/Gift bag		Program mentorship/Personal reach out from leadership	0nprofit supplying PPE from donations							0thing is helpful, I still have 2 full time jobs between residency and taking care of 2 toddlers who are now at home all day long
1	App-based mindfulness (i.e. Headspace, Calm, etc)	Spending time with or talking to family and/or friends	Exercise or Yoga		Writing/Music/Art			Concerns about your own health and safety	Being a possible carrier of COVID to those you live with			Having a lack of resources in the healthcare setting				1		Counseling services offered			Program mentorship/Personal reach out from leadership								none
1			Exercise or Yoga					Concerns about your own health and safety	Being a possible carrier of COVID to those you live with				Childcare difficulties			1					Program mentorship/Personal reach out from leadership						Program mentorship/Personal reach out from leadership
1		Spending time with or talking to family and/or friends	Exercise or Yoga	Spending time with pets	Writing/Music/Art			Concerns about your own health and safety	Being a possible carrier of COVID to those you live with			Having a lack of resources in the healthcare setting				1		Counseling services offered	Care package/Gift bag		Program mentorship/Personal reach out from leadership						Program mentorship/Personal reach out from leadership
1		Spending time with or talking to family and/or friends		Spending time with pets	Writing/Music/Art			Concerns about your own health and safety	Being a possible carrier of COVID to those you live with			Having a lack of resources in the healthcare setting				1		Counseling services offered										N/A
1	App-based mindfulness (i.e. Headspace, Calm, etc)	Spending time with or talking to family and/or friends	Exercise or Yoga	Spending time with pets				Concerns about your own health and safety	Being a possible carrier of COVID to those you live with			Having a lack of resources in the healthcare setting				1	Childcare offered	Counseling services offered	Care package/Gift bag	Meals provided/Meal discounts									i think the most helpful would have been reach out from my program director, but she did not reach out. In fact, she has pulled back from her role as our director because she is too stressed out
1	App-based mindfulness (i.e. Headspace, Calm, etc)	Spending time with or talking to family and/or friends	Exercise or Yoga	Spending time with pets				Concerns about your own health and safety			Having witnessed mortality	Having a lack of resources in the healthcare setting				1					Program mentorship/Personal reach out from leadership							N/A
1		Spending time with or talking to family and/or friends	Exercise or Yoga	Spending time with pets				Concerns about your own health and safety	Being a possible carrier of COVID to those you live with	Having to treat coworkers						1	Childcare offered	Counseling services offered	Care package/Gift bag	Meals provided/Meal discounts	Program mentorship/Personal reach out from leadership					Meals provided/Meal discounts
0									Being a possible carrier of COVID to those you live with			Having a lack of resources in the healthcare setting			listening to too much hype and not enough FACTS	1	Childcare offered	Counseling services offered		Meals provided/Meal discounts									did not need them
0								Concerns about your own health and safety	Being a possible carrier of COVID to those you live with				Childcare difficulties			1		Counseling services offered		Meals provided/Meal discounts								N/A
1		Spending time with or talking to family and/or friends	Exercise or Yoga	Spending time with pets	Writing/Music/Art			Concerns about your own health and safety	Being a possible carrier of COVID to those you live with			Having a lack of resources in the healthcare setting				1	Childcare offered	Counseling services offered	Care package/Gift bag	Meals provided/Meal discounts	Program mentorship/Personal reach out from leadership	Hazard pay, extra asynchronous learning credit							extra asynchronous learning credit
1		Spending time with or talking to family and/or friends	Exercise or Yoga	Spending time with pets				Concerns about your own health and safety	Being a possible carrier of COVID to those you live with			Having a lack of resources in the healthcare setting				1		Counseling services offered		Meals provided/Meal discounts						Meals provided/Meal discounts
1		Spending time with or talking to family and/or friends		Spending time with pets					Being a possible carrier of COVID to those you live with				Childcare difficulties	Financial instability		1	Childcare offered	Counseling services offered		Meals provided/Meal discounts						Meals provided/Meal discounts
1					Writing/Music/Art			Concerns about your own health and safety	Being a possible carrier of COVID to those you live with			Having a lack of resources in the healthcare setting				1		Counseling services offered						Counseling services offered
1		Spending time with or talking to family and/or friends	Exercise or Yoga	Spending time with pets				Concerns about your own health and safety				Having a lack of resources in the healthcare setting		Financial instability		1		Counseling services offered		Meals provided/Meal discounts						Meals provided/Meal discounts
1	App-based mindfulness (i.e. Headspace, Calm, etc)	Spending time with or talking to family and/or friends				Reach out to my residency mentors for psychological support	0t reading covid information or watching news	Concerns about your own health and safety	Being a possible carrier of COVID to those you live with		Having witnessed mortality					1		Counseling services offered			Program mentorship/Personal reach out from leadership			Counseling services offered			Program mentorship/Personal reach out from leadership
1	App-based mindfulness (i.e. Headspace, Calm, etc)	Spending time with or talking to family and/or friends	Exercise or Yoga					Concerns about your own health and safety	Being a possible carrier of COVID to those you live with			Having a lack of resources in the healthcare setting				1		Counseling services offered											Reduction in resident schedule to 3 days a week to reduce exposure
1		Spending time with or talking to family and/or friends	Exercise or Yoga			Reach out to my residency mentors for psychological support			Being a possible carrier of COVID to those you live with		Having witnessed mortality	Having a lack of resources in the healthcare setting				1		Counseling services offered		Meals provided/Meal discounts						Meals provided/Meal discounts
1		Spending time with or talking to family and/or friends	Exercise or Yoga			Reach out to my residency mentors for psychological support	sleep	Concerns about your own health and safety	Being a possible carrier of COVID to those you live with	Having to treat coworkers						1	Childcare offered	Counseling services offered			Program mentorship/Personal reach out from leadership						Program mentorship/Personal reach out from leadership
1	App-based mindfulness (i.e. Headspace, Calm, etc)	Spending time with or talking to family and/or friends	Exercise or Yoga	Spending time with pets				Concerns about your own health and safety			Having witnessed mortality				0t being able to see friends/ family	1		Counseling services offered		Meals provided/Meal discounts				Counseling services offered		Meals provided/Meal discounts
1	App-based mindfulness (i.e. Headspace, Calm, etc)	Spending time with or talking to family and/or friends	Exercise or Yoga	Spending time with pets				Concerns about your own health and safety			Having witnessed mortality				Isolation	1		Counseling services offered	Care package/Gift bag	Meals provided/Meal discounts	Program mentorship/Personal reach out from leadership				Care package/Gift bag	Meals provided/Meal discounts			- daily virtual exercise classes, weekly zoom trivia games, weekly q&a at education conference
1	App-based mindfulness (i.e. Headspace, Calm, etc)	Spending time with or talking to family and/or friends		Spending time with pets	Writing/Music/Art			Concerns about your own health and safety	Being a possible carrier of COVID to those you live with					Financial instability		1		Counseling services offered										N/A
1		Spending time with or talking to family and/or friends						Concerns about your own health and safety	Being a possible carrier of COVID to those you live with		Having witnessed mortality					1				Meals provided/Meal discounts	Program mentorship/Personal reach out from leadership					Meals provided/Meal discounts
0								Concerns about your own health and safety				Having a lack of resources in the healthcare setting			being unable to see family (that I am not living with), having no outlet outside work (gyms closed, restaurants closed)	1		Counseling services offered	Care package/Gift bag		Program mentorship/Personal reach out from leadership	My PD has arranged 4x/week virtual workouts with his trainers, we have been having virtual Friday night trivia and virtual flip cup					Program mentorship/Personal reach out from leadership		All of the things my program is doing to keep us connected and healthy
1		Spending time with or talking to family and/or friends	Exercise or Yoga	Spending time with pets					Being a possible carrier of COVID to those you live with		Having witnessed mortality	Having a lack of resources in the healthcare setting				1	Childcare offered	Counseling services offered		Meals provided/Meal discounts	Program mentorship/Personal reach out from leadership					Meals provided/Meal discounts	Program mentorship/Personal reach out from leadership
0								Concerns about your own health and safety	Being a possible carrier of COVID to those you live with			Having a lack of resources in the healthcare setting				1		Counseling services offered			Program mentorship/Personal reach out from leadership						Program mentorship/Personal reach out from leadership
1		Spending time with or talking to family and/or friends	Exercise or Yoga		Writing/Music/Art	Reach out to my residency mentors for psychological support		Concerns about your own health and safety	Being a possible carrier of COVID to those you live with						Social isolation. Concerns about employment opportunities after residency	1	Childcare offered	Counseling services offered			Program mentorship/Personal reach out from leadership			Counseling services offered
1		Spending time with or talking to family and/or friends			Writing/Music/Art			Concerns about your own health and safety	Being a possible carrier of COVID to those you live with			Having a lack of resources in the healthcare setting				1				Meals provided/Meal discounts	Program mentorship/Personal reach out from leadership						Program mentorship/Personal reach out from leadership
1	App-based mindfulness (i.e. Headspace, Calm, etc)	Spending time with or talking to family and/or friends	Exercise or Yoga	Spending time with pets				Concerns about your own health and safety	Being a possible carrier of COVID to those you live with	Having to treat coworkers						1	Childcare offered	Counseling services offered	Care package/Gift bag	Meals provided/Meal discounts	Program mentorship/Personal reach out from leadership						Program mentorship/Personal reach out from leadership
1	App-based mindfulness (i.e. Headspace, Calm, etc)	Spending time with or talking to family and/or friends		Spending time with pets				Concerns about your own health and safety	Being a possible carrier of COVID to those you live with					Financial instability		0												N/A
1		Spending time with or talking to family and/or friends	Exercise or Yoga	Spending time with pets				Concerns about your own health and safety	Being a possible carrier of COVID to those you live with					Financial instability		1	Childcare offered	Counseling services offered		Meals provided/Meal discounts	Program mentorship/Personal reach out from leadership					Meals provided/Meal discounts
1							Being left alone; spending time in my workshop alone					Having a lack of resources in the healthcare setting		Financial instability	0ne	1						0t sure						N/A
0								Concerns about your own health and safety	Being a possible carrier of COVID to those you live with		Having witnessed mortality					1	Childcare offered											N/A
1		Spending time with or talking to family and/or friends	Exercise or Yoga	Spending time with pets				Concerns about your own health and safety	Being a possible carrier of COVID to those you live with		Having witnessed mortality					1		Counseling services offered	Care package/Gift bag	Meals provided/Meal discounts	Program mentorship/Personal reach out from leadership						Program mentorship/Personal reach out from leadership
1			Exercise or Yoga		Writing/Music/Art			Concerns about your own health and safety				Having a lack of resources in the healthcare setting		Financial instability		1					Program mentorship/Personal reach out from leadership							N/A
1		Spending time with or talking to family and/or friends	Exercise or Yoga					Concerns about your own health and safety	Being a possible carrier of COVID to those you live with			Having a lack of resources in the healthcare setting				1		Counseling services offered	Care package/Gift bag	Meals provided/Meal discounts	Program mentorship/Personal reach out from leadership				Care package/Gift bag	Meals provided/Meal discounts	Program mentorship/Personal reach out from leadership
1		Spending time with or talking to family and/or friends		Spending time with pets				Concerns about your own health and safety	Being a possible carrier of COVID to those you live with			Having a lack of resources in the healthcare setting				1		Counseling services offered			Program mentorship/Personal reach out from leadership							N/A
0								Concerns about your own health and safety				Having a lack of resources in the healthcare setting			i feel like am being sent to the slaughter house, when the attending who is making the money stays outside while I stay in room intubating a covid pt.	1		Counseling services offered	Care package/Gift bag		Program mentorship/Personal reach out from leadership	a joke							nothing offered helped, meal provision/discount who help a little
0									Being a possible carrier of COVID to those you live with		Having witnessed mortality				Isolation from family and friends	1		Counseling services offered										N/A
1		Spending time with or talking to family and/or friends						Concerns about your own health and safety	Being a possible carrier of COVID to those you live with			Having a lack of resources in the healthcare setting				1	Childcare offered				Program mentorship/Personal reach out from leadership						Program mentorship/Personal reach out from leadership
1		Spending time with or talking to family and/or friends	Exercise or Yoga		Writing/Music/Art			Concerns about your own health and safety	Being a possible carrier of COVID to those you live with			Having a lack of resources in the healthcare setting				0												N/A
1		Spending time with or talking to family and/or friends	Exercise or Yoga	Spending time with pets				Concerns about your own health and safety			Having witnessed mortality	Having a lack of resources in the healthcare setting				1		Counseling services offered		Meals provided/Meal discounts	Program mentorship/Personal reach out from leadership						Program mentorship/Personal reach out from leadership
1		Spending time with or talking to family and/or friends	Exercise or Yoga	Spending time with pets	Writing/Music/Art			Concerns about your own health and safety	Being a possible carrier of COVID to those you live with			Having a lack of resources in the healthcare setting				0												N/A
1		Spending time with or talking to family and/or friends	Exercise or Yoga	Spending time with pets				Concerns about your own health and safety				Having a lack of resources in the healthcare setting		Financial instability		1		Counseling services offered			Program mentorship/Personal reach out from leadership							N/A
0									Being a possible carrier of COVID to those you live with			Having a lack of resources in the healthcare setting	Childcare difficulties			0												N/A
1				Spending time with pets	Writing/Music/Art			Concerns about your own health and safety	Being a possible carrier of COVID to those you live with	Having to treat coworkers						1			Care package/Gift bag						Care package/Gift bag
0											Having witnessed mortality	Having a lack of resources in the healthcare setting			0t being able to see family	1		Counseling services offered	Care package/Gift bag					Counseling services offered	Care package/Gift bag
1			Exercise or Yoga		Writing/Music/Art	Reach out to my residency mentors for psychological support	Meditation	Concerns about your own health and safety	Being a possible carrier of COVID to those you live with					Financial instability		1	Childcare offered	Counseling services offered		Meals provided/Meal discounts	Program mentorship/Personal reach out from leadership					Meals provided/Meal discounts	Program mentorship/Personal reach out from leadership
1		Spending time with or talking to family and/or friends	Exercise or Yoga					Concerns about your own health and safety	Being a possible carrier of COVID to those you live with			Having a lack of resources in the healthcare setting				1		Counseling services offered						Counseling services offered
1		Spending time with or talking to family and/or friends			Writing/Music/Art		Creative writing, painting, cooking	Concerns about your own health and safety				Having a lack of resources in the healthcare setting		Financial instability		1		Counseling services offered										N/A
0								Concerns about your own health and safety	Being a possible carrier of COVID to those you live with					Financial instability		1	Childcare offered	Counseling services offered										N/A
1		Spending time with or talking to family and/or friends	Exercise or Yoga					Concerns about your own health and safety	Being a possible carrier of COVID to those you live with			Having a lack of resources in the healthcare setting				1		Counseling services offered										N/A
1			Exercise or Yoga						Being a possible carrier of COVID to those you live with		Having witnessed mortality	Having a lack of resources in the healthcare setting				1	Childcare offered	Counseling services offered		Meals provided/Meal discounts								N/A
1	App-based mindfulness (i.e. Headspace, Calm, etc)			Spending time with pets					Being a possible carrier of COVID to those you live with			Having a lack of resources in the healthcare setting			Being a possible COVID carrier to my patients due to lack of PPE.	1		Counseling services offered			Program mentorship/Personal reach out from leadership				Care package/Gift bag	Meals provided/Meal discounts
1		Spending time with or talking to family and/or friends	Exercise or Yoga	Spending time with pets			Videogames	Concerns about your own health and safety	Being a possible carrier of COVID to those you live with			Having a lack of resources in the healthcare setting				1		Counseling services offered			Program mentorship/Personal reach out from leadership							N/A
1			Exercise or Yoga					Concerns about your own health and safety	Being a possible carrier of COVID to those you live with			Having a lack of resources in the healthcare setting				1					Program mentorship/Personal reach out from leadership							N/A
1							masturbator machines			Having to treat coworkers				Financial instability	lack of lubrication for masturbator machines	0						some of the nurses were kind enough to give me KY jelly. it burns tho							ky jelly
1		Spending time with or talking to family and/or friends	Exercise or Yoga		Writing/Music/Art			Concerns about your own health and safety	Being a possible carrier of COVID to those you live with			Having a lack of resources in the healthcare setting				0												N/A
0								Concerns about your own health and safety	Being a possible carrier of COVID to those you live with			Having a lack of resources in the healthcare setting				1	Childcare offered	Counseling services offered		Meals provided/Meal discounts	Program mentorship/Personal reach out from leadership	Alternate work and education schedules							Alternate work schedules
1			Exercise or Yoga					Concerns about your own health and safety				Having a lack of resources in the healthcare setting			Living alone and not able to see my family if something happens to me	1					Program mentorship/Personal reach out from leadership							N/A
1		Spending time with or talking to family and/or friends	Exercise or Yoga	Spending time with pets				Concerns about your own health and safety				Having a lack of resources in the healthcare setting		Financial instability		1		Counseling services offered			Program mentorship/Personal reach out from leadership							N/A
1	App-based mindfulness (i.e. Headspace, Calm, etc)	Spending time with or talking to family and/or friends	Exercise or Yoga		Writing/Music/Art			Concerns about your own health and safety	Being a possible carrier of COVID to those you live with						isolation from family	1		Counseling services offered			Program mentorship/Personal reach out from leadership							N/A
0								Concerns about your own health and safety	Being a possible carrier of COVID to those you live with					Financial instability		0												N/A
1			Exercise or Yoga	Spending time with pets				Concerns about your own health and safety	Being a possible carrier of COVID to those you live with			Having a lack of resources in the healthcare setting				1	Childcare offered	Counseling services offered	Care package/Gift bag	Meals provided/Meal discounts	Program mentorship/Personal reach out from leadership					Meals provided/Meal discounts
1		Spending time with or talking to family and/or friends		Spending time with pets			Church activities (via internet, zoom calls, live stream of Sunday Worship)		Being a possible carrier of COVID to those you live with			Having a lack of resources in the healthcare setting			1. lower number of shift at work due to low census; 2. feeling like I'm providing sub-standard care due to COVID regulations	1	Childcare offered	Counseling services offered	Care package/Gift bag	Meals provided/Meal discounts	Program mentorship/Personal reach out from leadership				Care package/Gift bag	Meals provided/Meal discounts	Program mentorship/Personal reach out from leadership		Just aknowledgement from leadership/faculty that this is an unsual and difficult time; leniency with typical hours/check off requriments
1		Spending time with or talking to family and/or friends	Exercise or Yoga					Concerns about your own health and safety	Being a possible carrier of COVID to those you live with			Having a lack of resources in the healthcare setting				1	Childcare offered	Counseling services offered		Meals provided/Meal discounts	Program mentorship/Personal reach out from leadership					Meals provided/Meal discounts	Program mentorship/Personal reach out from leadership
1		Spending time with or talking to family and/or friends	Exercise or Yoga					Concerns about your own health and safety	Being a possible carrier of COVID to those you live with			Having a lack of resources in the healthcare setting				1	Childcare offered	Counseling services offered										N/A
1			Exercise or Yoga					Concerns about your own health and safety				Having a lack of resources in the healthcare setting			Feelings of isolation from family and friends	1		Counseling services offered										N/A
1		Spending time with or talking to family and/or friends	Exercise or Yoga	Spending time with pets							Having witnessed mortality			Financial instability	impact on economy, spouse losing job, impact on training	1		Counseling services offered			Program mentorship/Personal reach out from leadership						Program mentorship/Personal reach out from leadership
1			Exercise or Yoga		Writing/Music/Art			Concerns about your own health and safety	Being a possible carrier of COVID to those you live with			Having a lack of resources in the healthcare setting				1	Childcare offered	Counseling services offered	Care package/Gift bag	Meals provided/Meal discounts	Program mentorship/Personal reach out from leadership				Care package/Gift bag
1		Spending time with or talking to family and/or friends	Exercise or Yoga						Being a possible carrier of COVID to those you live with		Having witnessed mortality				0 definitive endpoint yet	1		Counseling services offered	Care package/Gift bag		Program mentorship/Personal reach out from leadership							N/A
1	App-based mindfulness (i.e. Headspace, Calm, etc)	Spending time with or talking to family and/or friends	Exercise or Yoga	Spending time with pets		Reach out to my residency mentors for psychological support		Concerns about your own health and safety	Being a possible carrier of COVID to those you live with			Having a lack of resources in the healthcare setting				1	Childcare offered											N/A
1		Spending time with or talking to family and/or friends	Exercise or Yoga	Spending time with pets	Writing/Music/Art	Reach out to my residency mentors for psychological support		Concerns about your own health and safety	Being a possible carrier of COVID to those you live with			Having a lack of resources in the healthcare setting				1	Childcare offered	Counseling services offered						Counseling services offered
1			Exercise or Yoga	Spending time with pets				Concerns about your own health and safety	Being a possible carrier of COVID to those you live with						changing schedule with no control	1	Childcare offered	Counseling services offered								Meals provided/Meal discounts
1										Having to treat coworkers	Having witnessed mortality	Having a lack of resources in the healthcare setting				0								Counseling services offered
1		Spending time with or talking to family and/or friends	Exercise or Yoga	Spending time with pets				Concerns about your own health and safety	Being a possible carrier of COVID to those you live with			Having a lack of resources in the healthcare setting				1		Counseling services offered										N/A
0								Concerns about your own health and safety	Being a possible carrier of COVID to those you live with				Childcare difficulties			0												N/A
1		Spending time with or talking to family and/or friends	Exercise or Yoga	Spending time with pets	Writing/Music/Art			Concerns about your own health and safety	Being a possible carrier of COVID to those you live with			Having a lack of resources in the healthcare setting				1	Childcare offered	Counseling services offered		Meals provided/Meal discounts	Program mentorship/Personal reach out from leadership					Meals provided/Meal discounts	Program mentorship/Personal reach out from leadership
1		Spending time with or talking to family and/or friends	Exercise or Yoga						Being a possible carrier of COVID to those you live with	Having to treat coworkers		Having a lack of resources in the healthcare setting				1		Counseling services offered		Meals provided/Meal discounts								N/A
1		Spending time with or talking to family and/or friends	Exercise or Yoga	Spending time with pets	Writing/Music/Art			Concerns about your own health and safety				Having a lack of resources in the healthcare setting		Financial instability		1		Counseling services offered		Meals provided/Meal discounts						Meals provided/Meal discounts
1			Exercise or Yoga					Concerns about your own health and safety	Being a possible carrier of COVID to those you live with					Financial instability		1		Counseling services offered										N/A
1		Spending time with or talking to family and/or friends	Exercise or Yoga					Concerns about your own health and safety	Being a possible carrier of COVID to those you live with			Having a lack of resources in the healthcare setting				1	Childcare offered	Counseling services offered			Program mentorship/Personal reach out from leadership						Program mentorship/Personal reach out from leadership
0								Concerns about your own health and safety	Being a possible carrier of COVID to those you live with					Financial instability		1				Meals provided/Meal discounts	Program mentorship/Personal reach out from leadership					Meals provided/Meal discounts	Program mentorship/Personal reach out from leadership
1						Reach out to my residency mentors for psychological support		Concerns about your own health and safety	Being a possible carrier of COVID to those you live with	Having to treat coworkers						1					Program mentorship/Personal reach out from leadership						Program mentorship/Personal reach out from leadership
0								Concerns about your own health and safety	Being a possible carrier of COVID to those you live with			Having a lack of resources in the healthcare setting				1				Meals provided/Meal discounts						Meals provided/Meal discounts
0											Having witnessed mortality	Having a lack of resources in the healthcare setting		Financial instability		1		Counseling services offered	Care package/Gift bag		Program mentorship/Personal reach out from leadership			Counseling services offered
0								Concerns about your own health and safety	Being a possible carrier of COVID to those you live with		Having witnessed mortality					1		Counseling services offered		Meals provided/Meal discounts						Meals provided/Meal discounts
1		Spending time with or talking to family and/or friends	Exercise or Yoga		Writing/Music/Art			Concerns about your own health and safety	Being a possible carrier of COVID to those you live with						General uncertainty	1		Counseling services offered			Program mentorship/Personal reach out from leadership							N/A
1			Exercise or Yoga					Concerns about your own health and safety			Having witnessed mortality			Financial instability		0												N/A
1		Spending time with or talking to family and/or friends	Exercise or Yoga		Writing/Music/Art				Being a possible carrier of COVID to those you live with		Having witnessed mortality	Having a lack of resources in the healthcare setting				1	Childcare offered	Counseling services offered	Care package/Gift bag	Meals provided/Meal discounts	Program mentorship/Personal reach out from leadership						Program mentorship/Personal reach out from leadership
0								Concerns about your own health and safety	Being a possible carrier of COVID to those you live with				Childcare difficulties			1			Care package/Gift bag	Meals provided/Meal discounts					Care package/Gift bag	Meals provided/Meal discounts
0								Concerns about your own health and safety	Being a possible carrier of COVID to those you live with			Having a lack of resources in the healthcare setting				1		Counseling services offered		Meals provided/Meal discounts								N/A
1		Spending time with or talking to family and/or friends	Exercise or Yoga					Concerns about your own health and safety						Financial instability	Travel restrictions, infertility treatments being classified as elective and cancelled, Jobs no longer available due to COVID	1		Counseling services offered						Counseling services offered
0													Childcare difficulties	Financial instability	excessive policies and regulations surrounding COVID	0												N/A
1		Spending time with or talking to family and/or friends	Exercise or Yoga	Spending time with pets	Writing/Music/Art				Being a possible carrier of COVID to those you live with			Having a lack of resources in the healthcare setting	Childcare difficulties			1		Counseling services offered	Care package/Gift bag	Meals provided/Meal discounts	Program mentorship/Personal reach out from leadership						Program mentorship/Personal reach out from leadership
1		Spending time with or talking to family and/or friends							Being a possible carrier of COVID to those you live with				Childcare difficulties	Financial instability		1	Childcare offered	Counseling services offered			Program mentorship/Personal reach out from leadership							N/A
1		Spending time with or talking to family and/or friends			Writing/Music/Art				Being a possible carrier of COVID to those you live with			Having a lack of resources in the healthcare setting		Financial instability		1	Childcare offered	Counseling services offered	Care package/Gift bag	Meals provided/Meal discounts	Program mentorship/Personal reach out from leadership			Counseling services offered	Care package/Gift bag	Meals provided/Meal discounts	Program mentorship/Personal reach out from leadership
1		Spending time with or talking to family and/or friends	Exercise or Yoga					Concerns about your own health and safety				Having a lack of resources in the healthcare setting	Childcare difficulties			1					Program mentorship/Personal reach out from leadership						Program mentorship/Personal reach out from leadership
0								Concerns about your own health and safety				Having a lack of resources in the healthcare setting			Frequent changes in procedures and policy surrounding my work	1				Meals provided/Meal discounts	Program mentorship/Personal reach out from leadership					Meals provided/Meal discounts
0								Concerns about your own health and safety	Being a possible carrier of COVID to those you live with			Having a lack of resources in the healthcare setting				0												N/A
1		Spending time with or talking to family and/or friends						Concerns about your own health and safety	Being a possible carrier of COVID to those you live with						media catastrophizing, social activities, long term work schedule changes. the survey required me to pick 3 options but the other two are not actual concerns for me.	1	Childcare offered	Counseling services offered			Program mentorship/Personal reach out from leadership		Childcare offered				Program mentorship/Personal reach out from leadership
1		Spending time with or talking to family and/or friends	Exercise or Yoga	Spending time with pets	Writing/Music/Art				Being a possible carrier of COVID to those you live with			Having a lack of resources in the healthcare setting			I have been less stressed during this crisis thanks to a more favorable work schedule and more time with family.	0												N/A
0								Concerns about your own health and safety	Being a possible carrier of COVID to those you live with	Having to treat coworkers						1	Childcare offered	Counseling services offered	Care package/Gift bag	Meals provided/Meal discounts	Program mentorship/Personal reach out from leadership			Counseling services offered	Care package/Gift bag
1	App-based mindfulness (i.e. Headspace, Calm, etc)	Spending time with or talking to family and/or friends	Exercise or Yoga	Spending time with pets				Concerns about your own health and safety				Having a lack of resources in the healthcare setting		Financial instability		1		Counseling services offered		Meals provided/Meal discounts								N/A
1		Spending time with or talking to family and/or friends	Exercise or Yoga	Spending time with pets				Concerns about your own health and safety	Being a possible carrier of COVID to those you live with				Childcare difficulties			1					Program mentorship/Personal reach out from leadership						Program mentorship/Personal reach out from leadership
0								Concerns about your own health and safety	Being a possible carrier of COVID to those you live with			Having a lack of resources in the healthcare setting				1					Program mentorship/Personal reach out from leadership							N/A
1		Spending time with or talking to family and/or friends	Exercise or Yoga					Concerns about your own health and safety				Having a lack of resources in the healthcare setting		Financial instability		1					Program mentorship/Personal reach out from leadership							N/A
0		Spending time with or talking to family and/or friends						Concerns about your own health and safety	Being a possible carrier of COVID to those you live with				Childcare difficulties			1	Childcare offered				Program mentorship/Personal reach out from leadership							N/A
1			Exercise or Yoga						Being a possible carrier of COVID to those you live with			Having a lack of resources in the healthcare setting			Disillusionment of the administration run healthcare system and how little they care about us	1					Program mentorship/Personal reach out from leadership							N/A	0t helpful
1			Exercise or Yoga		Writing/Music/Art			Concerns about your own health and safety	Being a possible carrier of COVID to those you live with			Having a lack of resources in the healthcare setting				1		Counseling services offered		Meals provided/Meal discounts				Counseling services offered		Meals provided/Meal discounts
1		Spending time with or talking to family and/or friends	Exercise or Yoga	Spending time with pets				Concerns about your own health and safety				Having a lack of resources in the healthcare setting		Financial instability		1				Meals provided/Meal discounts						Meals provided/Meal discounts
0								Concerns about your own health and safety	Being a possible carrier of COVID to those you live with			Having a lack of resources in the healthcare setting				1	Childcare offered			Meals provided/Meal discounts						Meals provided/Meal discounts
0								Concerns about your own health and safety				Having a lack of resources in the healthcare setting			Administrators being behind with PPE supply, plans for triage/screening/testing	1				Meals provided/Meal discounts						Meals provided/Meal discounts
0									Being a possible carrier of COVID to those you live with			Having a lack of resources in the healthcare setting		Financial instability		1		Counseling services offered										N/A
0								Concerns about your own health and safety	Being a possible carrier of COVID to those you live with			Having a lack of resources in the healthcare setting				1		Counseling services offered										N/A
1			Exercise or Yoga		Writing/Music/Art			Concerns about your own health and safety	Being a possible carrier of COVID to those you live with			Having a lack of resources in the healthcare setting				1		Counseling services offered	Care package/Gift bag	Meals provided/Meal discounts	Program mentorship/Personal reach out from leadership					Meals provided/Meal discounts
0								Concerns about your own health and safety			Having witnessed mortality	Having a lack of resources in the healthcare setting				0			Care package/Gift bag									N/A
1	App-based mindfulness (i.e. Headspace, Calm, etc)	Spending time with or talking to family and/or friends	Exercise or Yoga		Writing/Music/Art			Concerns about your own health and safety			Having witnessed mortality	Having a lack of resources in the healthcare setting				1	Childcare offered	Counseling services offered	Care package/Gift bag		Program mentorship/Personal reach out from leadership						Program mentorship/Personal reach out from leadership
1	App-based mindfulness (i.e. Headspace, Calm, etc)	Spending time with or talking to family and/or friends	Exercise or Yoga	Spending time with pets	Writing/Music/Art		house-cleaning	Concerns about your own health and safety						Financial instability	increased patient calls regarding COVID-19 or unemployment	1						Wellness Announcements						N/A
0								Concerns about your own health and safety			Having witnessed mortality	Having a lack of resources in the healthcare setting				1		Counseling services offered		Meals provided/Meal discounts						Meals provided/Meal discounts
1		Spending time with or talking to family and/or friends	Exercise or Yoga					Concerns about your own health and safety	Being a possible carrier of COVID to those you live with						Changes in curriculum	1		Counseling services offered	Care package/Gift bag	Meals provided/Meal discounts						Meals provided/Meal discounts
0				Spending time with pets					Being a possible carrier of COVID to those you live with			Having a lack of resources in the healthcare setting			inability to see those I care about - family	1				Meals provided/Meal discounts								N/A
1		Spending time with or talking to family and/or friends	Exercise or Yoga					Concerns about your own health and safety				Having a lack of resources in the healthcare setting			job search	1		Counseling services offered		Meals provided/Meal discounts	Program mentorship/Personal reach out from leadership							N/A
1		Spending time with or talking to family and/or friends						Concerns about your own health and safety					Childcare difficulties	Financial instability		1		Counseling services offered				I believe they have offered more I just do not feel a need for any additional services and would like others who do need it to have better access						N/A
1		Spending time with or talking to family and/or friends						Concerns about your own health and safety	Being a possible carrier of COVID to those you live with			Having a lack of resources in the healthcare setting				1		Counseling services offered		Meals provided/Meal discounts	Program mentorship/Personal reach out from leadership						Program mentorship/Personal reach out from leadership
1		Spending time with or talking to family and/or friends		Spending time with pets	Writing/Music/Art				Being a possible carrier of COVID to those you live with			Having a lack of resources in the healthcare setting			whether or not my training program will deploy me elsewhere or increase my training time due to low patient volume on non adult services	1		Counseling services offered	Care package/Gift bag	Meals provided/Meal discounts	Program mentorship/Personal reach out from leadership					Meals provided/Meal discounts	Program mentorship/Personal reach out from leadership
0									Being a possible carrier of COVID to those you live with			Having a lack of resources in the healthcare setting		Financial instability		1				Meals provided/Meal discounts						Meals provided/Meal discounts
1	App-based mindfulness (i.e. Headspace, Calm, etc)	Spending time with or talking to family and/or friends			Writing/Music/Art	Reach out to my residency mentors for psychological support		Concerns about your own health and safety	Being a possible carrier of COVID to those you live with			Having a lack of resources in the healthcare setting				1		Counseling services offered		Meals provided/Meal discounts	Program mentorship/Personal reach out from leadership						Program mentorship/Personal reach out from leadership
0								Concerns about your own health and safety	Being a possible carrier of COVID to those you live with			Having a lack of resources in the healthcare setting				1	Childcare offered	Counseling services offered		Meals provided/Meal discounts						Meals provided/Meal discounts
1	App-based mindfulness (i.e. Headspace, Calm, etc)	Spending time with or talking to family and/or friends	Exercise or Yoga						Being a possible carrier of COVID to those you live with			Having a lack of resources in the healthcare setting		Financial instability		1		Counseling services offered										N/A
1		Spending time with or talking to family and/or friends	Exercise or Yoga		Writing/Music/Art						Having witnessed mortality	Having a lack of resources in the healthcare setting		Financial instability		1		Counseling services offered		Meals provided/Meal discounts						Meals provided/Meal discounts
1					Writing/Music/Art			Concerns about your own health and safety	Being a possible carrier of COVID to those you live with					Financial instability		0												N/A
1	App-based mindfulness (i.e. Headspace, Calm, etc)	Spending time with or talking to family and/or friends	Exercise or Yoga	Spending time with pets	Writing/Music/Art			Concerns about your own health and safety	Being a possible carrier of COVID to those you live with			Having a lack of resources in the healthcare setting				1			Care package/Gift bag		Program mentorship/Personal reach out from leadership				Care package/Gift bag		Program mentorship/Personal reach out from leadership
1		Spending time with or talking to family and/or friends						Concerns about your own health and safety	Being a possible carrier of COVID to those you live with			Having a lack of resources in the healthcare setting				1		Counseling services offered	Care package/Gift bag	Meals provided/Meal discounts					Care package/Gift bag
1		Spending time with or talking to family and/or friends	Exercise or Yoga	Spending time with pets				Concerns about your own health and safety				Having a lack of resources in the healthcare setting			Possible family infection	1		Counseling services offered	Care package/Gift bag	Meals provided/Meal discounts					Care package/Gift bag	Meals provided/Meal discounts
1		Spending time with or talking to family and/or friends	Exercise or Yoga					Concerns about your own health and safety		Having to treat coworkers		Having a lack of resources in the healthcare setting				0												N/A
1		Spending time with or talking to family and/or friends						Concerns about your own health and safety	Being a possible carrier of COVID to those you live with			Having a lack of resources in the healthcare setting				1		Counseling services offered		Meals provided/Meal discounts	Program mentorship/Personal reach out from leadership							N/A
1			Exercise or Yoga								Having witnessed mortality	Having a lack of resources in the healthcare setting		Financial instability		1		Counseling services offered		Meals provided/Meal discounts	Program mentorship/Personal reach out from leadership					Meals provided/Meal discounts
1		Spending time with or talking to family and/or friends	Exercise or Yoga		Writing/Music/Art			Concerns about your own health and safety			Having witnessed mortality	Having a lack of resources in the healthcare setting				0												N/A
1	App-based mindfulness (i.e. Headspace, Calm, etc)	Spending time with or talking to family and/or friends						Concerns about your own health and safety			Having witnessed mortality	Having a lack of resources in the healthcare setting				1					Program mentorship/Personal reach out from leadership							N/A
1		Spending time with or talking to family and/or friends						Concerns about your own health and safety	Being a possible carrier of COVID to those you live with			Having a lack of resources in the healthcare setting				0												N/A
0									Being a possible carrier of COVID to those you live with			Having a lack of resources in the healthcare setting	Childcare difficulties			1				Meals provided/Meal discounts						Meals provided/Meal discounts
1	App-based mindfulness (i.e. Headspace, Calm, etc)				Writing/Music/Art	Reach out to my residency mentors for psychological support		Concerns about your own health and safety	Being a possible carrier of COVID to those you live with			Having a lack of resources in the healthcare setting				1		Counseling services offered		Meals provided/Meal discounts	Program mentorship/Personal reach out from leadership							N/A
1		Spending time with or talking to family and/or friends	Exercise or Yoga	Spending time with pets					Being a possible carrier of COVID to those you live with					Financial instability	Boards rescheduled	1	Childcare offered	Counseling services offered		Meals provided/Meal discounts	Program mentorship/Personal reach out from leadership					Meals provided/Meal discounts
1	App-based mindfulness (i.e. Headspace, Calm, etc)	Spending time with or talking to family and/or friends							Being a possible carrier of COVID to those you live with		Having witnessed mortality				Number of hours working	0												N/A
1	App-based mindfulness (i.e. Headspace, Calm, etc)	Spending time with or talking to family and/or friends						Concerns about your own health and safety	Being a possible carrier of COVID to those you live with		Having witnessed mortality					1					Program mentorship/Personal reach out from leadership					Meals provided/Meal discounts
1		Spending time with or talking to family and/or friends						Concerns about your own health and safety	Being a possible carrier of COVID to those you live with			Having a lack of resources in the healthcare setting				1	Childcare offered	Counseling services offered	Care package/Gift bag	Meals provided/Meal discounts								N/A
1	App-based mindfulness (i.e. Headspace, Calm, etc)	Spending time with or talking to family and/or friends	Exercise or Yoga	Spending time with pets	Writing/Music/Art			Concerns about your own health and safety	Being a possible carrier of COVID to those you live with			Having a lack of resources in the healthcare setting				1		Counseling services offered	Care package/Gift bag	Meals provided/Meal discounts	Program mentorship/Personal reach out from leadership					Meals provided/Meal discounts
1							Prayer	Concerns about your own health and safety				Having a lack of resources in the healthcare setting			Lack of proper PPE	0									Care package/Gift bag	Meals provided/Meal discounts
1	App-based mindfulness (i.e. Headspace, Calm, etc)	Spending time with or talking to family and/or friends		Spending time with pets				Concerns about your own health and safety	Being a possible carrier of COVID to those you live with						media and how they are scary and doing false stories to hype.	1					Program mentorship/Personal reach out from leadership							N/A
1		Spending time with or talking to family and/or friends	Exercise or Yoga	Spending time with pets	Writing/Music/Art		Praying	Concerns about your own health and safety	Being a possible carrier of COVID to those you live with			Having a lack of resources in the healthcare setting				1		Counseling services offered	Care package/Gift bag	Meals provided/Meal discounts	Program mentorship/Personal reach out from leadership						Program mentorship/Personal reach out from leadership
1		Spending time with or talking to family and/or friends	Exercise or Yoga	Spending time with pets	Writing/Music/Art			Concerns about your own health and safety	Being a possible carrier of COVID to those you live with			Having a lack of resources in the healthcare setting				1		Counseling services offered		Meals provided/Meal discounts								N/A
0									Being a possible carrier of COVID to those you live with			Having a lack of resources in the healthcare setting		Financial instability		1				Meals provided/Meal discounts	Program mentorship/Personal reach out from leadership					Meals provided/Meal discounts	Program mentorship/Personal reach out from leadership
1	App-based mindfulness (i.e. Headspace, Calm, etc)	Spending time with or talking to family and/or friends	Exercise or Yoga		Writing/Music/Art			Concerns about your own health and safety	Being a possible carrier of COVID to those you live with			Having a lack of resources in the healthcare setting				1		Counseling services offered		Meals provided/Meal discounts	Program mentorship/Personal reach out from leadership					Meals provided/Meal discounts	Program mentorship/Personal reach out from leadership
0								Concerns about your own health and safety	Being a possible carrier of COVID to those you live with			Having a lack of resources in the healthcare setting				1		Counseling services offered										N/A	schedule changes
1		Spending time with or talking to family and/or friends			Writing/Music/Art			Concerns about your own health and safety				Having a lack of resources in the healthcare setting		Financial instability		1			Care package/Gift bag									N/A
0								Concerns about your own health and safety	Being a possible carrier of COVID to those you live with			Having a lack of resources in the healthcare setting				1				Meals provided/Meal discounts	Program mentorship/Personal reach out from leadership					Meals provided/Meal discounts	Program mentorship/Personal reach out from leadership
0								Concerns about your own health and safety	Being a possible carrier of COVID to those you live with			Having a lack of resources in the healthcare setting				1		Counseling services offered		Meals provided/Meal discounts	Program mentorship/Personal reach out from leadership						Program mentorship/Personal reach out from leadership
1		Spending time with or talking to family and/or friends	Exercise or Yoga		Writing/Music/Art			Concerns about your own health and safety	Being a possible carrier of COVID to those you live with			Having a lack of resources in the healthcare setting				1		Counseling services offered						Counseling services offered
1		Spending time with or talking to family and/or friends	Exercise or Yoga	Spending time with pets					Being a possible carrier of COVID to those you live with			Having a lack of resources in the healthcare setting		Financial instability		0												N/A
1			Exercise or Yoga	Spending time with pets	Writing/Music/Art			Concerns about your own health and safety			Having witnessed mortality	Having a lack of resources in the healthcare setting				1				Meals provided/Meal discounts	Program mentorship/Personal reach out from leadership							N/A
1			Exercise or Yoga	Spending time with pets				Concerns about your own health and safety	Being a possible carrier of COVID to those you live with		Having witnessed mortality					1		Counseling services offered										N/A
0											Having witnessed mortality	Having a lack of resources in the healthcare setting			0ne	1	Childcare offered			Meals provided/Meal discounts						Meals provided/Meal discounts
0									Being a possible carrier of COVID to those you live with			Having a lack of resources in the healthcare setting			Resident abuse by administration attempting to redeploy residents inappropriately where they aren't needed in order to appease faculty that have lost their regular residents	1	Childcare offered	Counseling services offered			Program mentorship/Personal reach out from leadership							N/A
1		Spending time with or talking to family and/or friends	Exercise or Yoga					Concerns about your own health and safety	Being a possible carrier of COVID to those you live with		Having witnessed mortality					1		Counseling services offered	Care package/Gift bag	Meals provided/Meal discounts	Program mentorship/Personal reach out from leadership					Meals provided/Meal discounts	Program mentorship/Personal reach out from leadership
1		Spending time with or talking to family and/or friends		Spending time with pets	Writing/Music/Art	Reach out to my residency mentors for psychological support		Concerns about your own health and safety	Being a possible carrier of COVID to those you live with			Having a lack of resources in the healthcare setting				1		Counseling services offered										N/A
0									Being a possible carrier of COVID to those you live with			Having a lack of resources in the healthcare setting	Childcare difficulties			1				Meals provided/Meal discounts	Program mentorship/Personal reach out from leadership					Meals provided/Meal discounts
0												Having a lack of resources in the healthcare setting		Financial instability	Concern for family members health	1		Counseling services offered	Care package/Gift bag	Meals provided/Meal discounts	Program mentorship/Personal reach out from leadership							N/A
1		Spending time with or talking to family and/or friends	Exercise or Yoga	Spending time with pets					Being a possible carrier of COVID to those you live with				Childcare difficulties	Financial instability		1	Childcare offered	Counseling services offered				As	Childcare offered			Meals provided/Meal discounts
1			Exercise or Yoga					Concerns about your own health and safety	Being a possible carrier of COVID to those you live with						Citizens not taking the pandemic seriously	1		Counseling services offered		Meals provided/Meal discounts						Meals provided/Meal discounts
0							drinking	Concerns about your own health and safety	Being a possible carrier of COVID to those you live with					Financial instability		1	Childcare offered	Counseling services offered		Meals provided/Meal discounts								N/A
1	App-based mindfulness (i.e. Headspace, Calm, etc)	Spending time with or talking to family and/or friends	Exercise or Yoga		Writing/Music/Art	Reach out to my residency mentors for psychological support			Being a possible carrier of COVID to those you live with		Having witnessed mortality				Decreased patient volume on my service...feeling disconnected from patient care/personal mission	1		Counseling services offered		Meals provided/Meal discounts	Program mentorship/Personal reach out from leadership						Program mentorship/Personal reach out from leadership
1		Spending time with or talking to family and/or friends		Spending time with pets					Being a possible carrier of COVID to those you live with		Having witnessed mortality	Having a lack of resources in the healthcare setting				1		Counseling services offered			Program mentorship/Personal reach out from leadership						Program mentorship/Personal reach out from leadership
1			Exercise or Yoga					Concerns about your own health and safety						Financial instability	Ppe	1				Meals provided/Meal discounts						Meals provided/Meal discounts
0								Concerns about your own health and safety					Childcare difficulties	Financial instability		1		Counseling services offered										N/A
0								Concerns about your own health and safety	Being a possible carrier of COVID to those you live with			Having a lack of resources in the healthcare setting				1	Childcare offered	Counseling services offered		Meals provided/Meal discounts						Meals provided/Meal discounts
1	App-based mindfulness (i.e. Headspace, Calm, etc)							Concerns about your own health and safety	Being a possible carrier of COVID to those you live with			Having a lack of resources in the healthcare setting				1		Counseling services offered			Program mentorship/Personal reach out from leadership			Counseling services offered
1		Spending time with or talking to family and/or friends	Exercise or Yoga					Concerns about your own health and safety	Being a possible carrier of COVID to those you live with			Having a lack of resources in the healthcare setting				1		Counseling services offered							Care package/Gift bag	Meals provided/Meal discounts
0								Concerns about your own health and safety						Financial instability	family/loved ones wellbeing - health and finance	1	Childcare offered	Counseling services offered	Care package/Gift bag	Meals provided/Meal discounts	Program mentorship/Personal reach out from leadership			Counseling services offered	Care package/Gift bag	Meals provided/Meal discounts	Program mentorship/Personal reach out from leadership
0							I said no to question 8		Being a possible carrier of COVID to those you live with					Financial instability	Surveys asking me how I am doing.	1	Childcare offered	Counseling services offered		Meals provided/Meal discounts		Leadership opportunities, utilization of my skills							Allowing me to lead others.
0								Concerns about your own health and safety	Being a possible carrier of COVID to those you live with				Childcare difficulties			1		Counseling services offered										N/A
1		Spending time with or talking to family and/or friends		Spending time with pets				Concerns about your own health and safety	Being a possible carrier of COVID to those you live with					Financial instability		1				Meals provided/Meal discounts						Meals provided/Meal discounts
0								Concerns about your own health and safety	Being a possible carrier of COVID to those you live with			Having a lack of resources in the healthcare setting				1	Childcare offered	Counseling services offered			Program mentorship/Personal reach out from leadership			Counseling services offered
1		Spending time with or talking to family and/or friends	Exercise or Yoga					Concerns about your own health and safety	Being a possible carrier of COVID to those you live with			Having a lack of resources in the healthcare setting				1		Counseling services offered			Program mentorship/Personal reach out from leadership							N/A
0								Concerns about your own health and safety	Being a possible carrier of COVID to those you live with			Having a lack of resources in the healthcare setting				1		Counseling services offered			Program mentorship/Personal reach out from leadership							N/A
0													Childcare difficulties	Financial instability	Mone	1		Counseling services offered		Meals provided/Meal discounts								N/A
1	App-based mindfulness (i.e. Headspace, Calm, etc)	Spending time with or talking to family and/or friends						Concerns about your own health and safety	Being a possible carrier of COVID to those you live with			Having a lack of resources in the healthcare setting				1	Childcare offered	Counseling services offered	Care package/Gift bag	Meals provided/Meal discounts	Program mentorship/Personal reach out from leadership			Counseling services offered		Meals provided/Meal discounts	Program mentorship/Personal reach out from leadership
1	App-based mindfulness (i.e. Headspace, Calm, etc)	Spending time with or talking to family and/or friends						Concerns about your own health and safety	Being a possible carrier of COVID to those you live with						The unknown regarding how long this will last	1	Childcare offered	Counseling services offered	Care package/Gift bag	Meals provided/Meal discounts	Program mentorship/Personal reach out from leadership					Meals provided/Meal discounts	Program mentorship/Personal reach out from leadership
1		Spending time with or talking to family and/or friends	Exercise or Yoga		Writing/Music/Art		Sitting	Concerns about your own health and safety	Being a possible carrier of COVID to those you live with			Having a lack of resources in the healthcare setting				1	Childcare offered	Counseling services offered		Meals provided/Meal discounts	Program mentorship/Personal reach out from leadership							N/A
1	App-based mindfulness (i.e. Headspace, Calm, etc)	Spending time with or talking to family and/or friends	Exercise or Yoga		Writing/Music/Art				Being a possible carrier of COVID to those you live with			Having a lack of resources in the healthcare setting			Concern for family members who live elsewhere	1	Childcare offered	Counseling services offered			Program mentorship/Personal reach out from leadership						Program mentorship/Personal reach out from leadership
1							Video games, television, pets, food	Concerns about your own health and safety	Being a possible carrier of COVID to those you live with			Having a lack of resources in the healthcare setting				1	Childcare offered	Counseling services offered	Care package/Gift bag									N/A
1							walking, running.		Being a possible carrier of COVID to those you live with		Having witnessed mortality			Financial instability		1		Counseling services offered										N/A
1	App-based mindfulness (i.e. Headspace, Calm, etc)	Spending time with or talking to family and/or friends		Spending time with pets	Writing/Music/Art	Reach out to my residency mentors for psychological support		Concerns about your own health and safety	Being a possible carrier of COVID to those you live with					Financial instability		1		Counseling services offered	Care package/Gift bag	Meals provided/Meal discounts	Program mentorship/Personal reach out from leadership					Meals provided/Meal discounts	Program mentorship/Personal reach out from leadership
0								Concerns about your own health and safety			Having witnessed mortality			Financial instability		1	Childcare offered		Care package/Gift bag					Counseling services offered
0								Concerns about your own health and safety	Being a possible carrier of COVID to those you live with	Having to treat coworkers						1	Childcare offered	Counseling services offered	Care package/Gift bag	Meals provided/Meal discounts	Program mentorship/Personal reach out from leadership				Care package/Gift bag	Meals provided/Meal discounts	Program mentorship/Personal reach out from leadership
1		Spending time with or talking to family and/or friends	Exercise or Yoga		Writing/Music/Art			Concerns about your own health and safety	Being a possible carrier of COVID to those you live with	Having to treat coworkers						1	Childcare offered	Counseling services offered		Meals provided/Meal discounts				Counseling services offered		Meals provided/Meal discounts
0								Concerns about your own health and safety	Being a possible carrier of COVID to those you live with					Financial instability		0												N/A
1		Spending time with or talking to family and/or friends	Exercise or Yoga		Writing/Music/Art				Being a possible carrier of COVID to those you live with			Having a lack of resources in the healthcare setting		Financial instability		0												N/A
0									Being a possible carrier of COVID to those you live with			Having a lack of resources in the healthcare setting		Financial instability		1		Counseling services offered				My salary						N/A
1		Spending time with or talking to family and/or friends	Exercise or Yoga			Reach out to my residency mentors for psychological support		Concerns about your own health and safety			Having witnessed mortality			Financial instability		1	Childcare offered	Counseling services offered	Care package/Gift bag					Counseling services offered		Meals provided/Meal discounts	Program mentorship/Personal reach out from leadership
1		Spending time with or talking to family and/or friends	Exercise or Yoga			Reach out to my residency mentors for psychological support			Being a possible carrier of COVID to those you live with			Having a lack of resources in the healthcare setting			Understanding other people behavior	1		Counseling services offered										N/A
1		Spending time with or talking to family and/or friends						Concerns about your own health and safety	Being a possible carrier of COVID to those you live with			Having a lack of resources in the healthcare setting				1		Counseling services offered			Program mentorship/Personal reach out from leadership							N/A
1		Spending time with or talking to family and/or friends	Exercise or Yoga				Hypnosis	Concerns about your own health and safety	Being a possible carrier of COVID to those you live with			Having a lack of resources in the healthcare setting				1		Counseling services offered			Program mentorship/Personal reach out from leadership							N/A
0								Concerns about your own health and safety	Being a possible carrier of COVID to those you live with		Having witnessed mortality					1		Counseling services offered	Care package/Gift bag	Meals provided/Meal discounts	Program mentorship/Personal reach out from leadership				Care package/Gift bag	Meals provided/Meal discounts	Program mentorship/Personal reach out from leadership
1	App-based mindfulness (i.e. Headspace, Calm, etc)							Concerns about your own health and safety				Having a lack of resources in the healthcare setting	Childcare difficulties			0												N/A
1		Spending time with or talking to family and/or friends	Exercise or Yoga					Concerns about your own health and safety	Being a possible carrier of COVID to those you live with			Having a lack of resources in the healthcare setting				1	Childcare offered	Counseling services offered										N/A
1		Spending time with or talking to family and/or friends		Spending time with pets	Writing/Music/Art			Concerns about your own health and safety	Being a possible carrier of COVID to those you live with			Having a lack of resources in the healthcare setting				1	Childcare offered	Counseling services offered		Meals provided/Meal discounts	Program mentorship/Personal reach out from leadership							N/A
0								Concerns about your own health and safety	Being a possible carrier of COVID to those you live with			Having a lack of resources in the healthcare setting				1		Counseling services offered		Meals provided/Meal discounts						Meals provided/Meal discounts
0								Concerns about your own health and safety	Being a possible carrier of COVID to those you live with						Limited access to normal avenues of stress relief outside of work due to social distancing.	1	Childcare offered	Counseling services offered		Meals provided/Meal discounts						Meals provided/Meal discounts
1	App-based mindfulness (i.e. Headspace, Calm, etc)	Spending time with or talking to family and/or friends	Exercise or Yoga		Writing/Music/Art			Concerns about your own health and safety		Having to treat coworkers		Having a lack of resources in the healthcare setting				1		Counseling services offered	Care package/Gift bag	Meals provided/Meal discounts						Meals provided/Meal discounts
1		Spending time with or talking to family and/or friends	Exercise or Yoga	Spending time with pets			Fishing/outdoors	Concerns about your own health and safety						Financial instability	Horror stories of hospital/residency administrators in hardest hit areas	1	Childcare offered	Counseling services offered		Meals provided/Meal discounts	Program mentorship/Personal reach out from leadership	Endless wave of appreciation emails from admins				Meals provided/Meal discounts
1								Concerns about your own health and safety	Being a possible carrier of COVID to those you live with		Having witnessed mortality					0												N/A
0								Concerns about your own health and safety				Having a lack of resources in the healthcare setting			Managing administrative and academic work	1	Childcare offered			Meals provided/Meal discounts	Program mentorship/Personal reach out from leadership					Meals provided/Meal discounts
0								Concerns about your own health and safety	Being a possible carrier of COVID to those you live with			Having a lack of resources in the healthcare setting				0												N/A
1	App-based mindfulness (i.e. Headspace, Calm, etc)	Spending time with or talking to family and/or friends	Exercise or Yoga	Spending time with pets					Being a possible carrier of COVID to those you live with		Having witnessed mortality	Having a lack of resources in the healthcare setting				1		Counseling services offered		Meals provided/Meal discounts	Program mentorship/Personal reach out from leadership					Meals provided/Meal discounts
1		Spending time with or talking to family and/or friends	Exercise or Yoga		Writing/Music/Art				Being a possible carrier of COVID to those you live with					Financial instability	0 stressors, but had to pick 3	1		Counseling services offered		Meals provided/Meal discounts									Have not needed
1	App-based mindfulness (i.e. Headspace, Calm, etc)		Exercise or Yoga		Writing/Music/Art			Concerns about your own health and safety				Having a lack of resources in the healthcare setting			Concerns about family health and safety	1					Program mentorship/Personal reach out from leadership							N/A
1		Spending time with or talking to family and/or friends	Exercise or Yoga					Concerns about your own health and safety			Having witnessed mortality	Having a lack of resources in the healthcare setting				0												N/A
1		Spending time with or talking to family and/or friends	Exercise or Yoga						Being a possible carrier of COVID to those you live with			Having a lack of resources in the healthcare setting			Inability to spend time with friends and family	1		Counseling services offered	Care package/Gift bag	Meals provided/Meal discounts	Program mentorship/Personal reach out from leadership				Care package/Gift bag	Meals provided/Meal discounts
0								Concerns about your own health and safety	Being a possible carrier of COVID to those you live with					Financial instability		1	Childcare offered				Program mentorship/Personal reach out from leadership						Program mentorship/Personal reach out from leadership
1	App-based mindfulness (i.e. Headspace, Calm, etc)	Spending time with or talking to family and/or friends	Exercise or Yoga		Writing/Music/Art			Concerns about your own health and safety	Being a possible carrier of COVID to those you live with					Financial instability		1		Counseling services offered			Program mentorship/Personal reach out from leadership						Program mentorship/Personal reach out from leadership
0												Having a lack of resources in the healthcare setting		Financial instability	0 added stress	0												N/A
0		Spending time with or talking to family and/or friends						Concerns about your own health and safety	Being a possible carrier of COVID to those you live with			Having a lack of resources in the healthcare setting				1				Meals provided/Meal discounts								N/A
1		Spending time with or talking to family and/or friends	Exercise or Yoga					Concerns about your own health and safety	Being a possible carrier of COVID to those you live with			Having a lack of resources in the healthcare setting				1	Childcare offered	Counseling services offered	Care package/Gift bag	Meals provided/Meal discounts					Care package/Gift bag	Meals provided/Meal discounts
0									Being a possible carrier of COVID to those you live with					Financial instability	Unable to travel to see family and friends	1		Counseling services offered		Meals provided/Meal discounts	Program mentorship/Personal reach out from leadership					Meals provided/Meal discounts	Program mentorship/Personal reach out from leadership
0								Concerns about your own health and safety			Having witnessed mortality	Having a lack of resources in the healthcare setting				1				Meals provided/Meal discounts						Meals provided/Meal discounts
1	App-based mindfulness (i.e. Headspace, Calm, etc)	Spending time with or talking to family and/or friends	Exercise or Yoga					Concerns about your own health and safety	Being a possible carrier of COVID to those you live with			Having a lack of resources in the healthcare setting				1	Childcare offered	Counseling services offered		Meals provided/Meal discounts	Program mentorship/Personal reach out from leadership		Childcare offered		Care package/Gift bag	Meals provided/Meal discounts	Program mentorship/Personal reach out from leadership
1			Exercise or Yoga					Concerns about your own health and safety				Having a lack of resources in the healthcare setting			Career concern (graduating, moving to new job location)	1					Program mentorship/Personal reach out from leadership						Program mentorship/Personal reach out from leadership
0								Concerns about your own health and safety	Being a possible carrier of COVID to those you live with			Having a lack of resources in the healthcare setting				1				Meals provided/Meal discounts	Program mentorship/Personal reach out from leadership							N/A
1		Spending time with or talking to family and/or friends	Exercise or Yoga					Concerns about your own health and safety	Being a possible carrier of COVID to those you live with					Financial instability		1	Childcare offered	Counseling services offered	Care package/Gift bag	Meals provided/Meal discounts	Program mentorship/Personal reach out from leadership						Program mentorship/Personal reach out from leadership
1		Spending time with or talking to family and/or friends	Exercise or Yoga	Spending time with pets			Reading about psychology, philosophy, and theology.	Concerns about your own health and safety	Being a possible carrier of COVID to those you live with						2) Feeling at once helpless/inadequate to make a significant contribution in a time of need and behind on life, 3) Relationship stressors	1	Childcare offered	Counseling services offered		Meals provided/Meal discounts	Program mentorship/Personal reach out from leadership						Program mentorship/Personal reach out from leadership
0									Being a possible carrier of COVID to those you live with		Having witnessed mortality	Having a lack of resources in the healthcare setting				1		Counseling services offered		Meals provided/Meal discounts						Meals provided/Meal discounts
0			Exercise or Yoga					Concerns about your own health and safety	Being a possible carrier of COVID to those you live with					Financial instability		1					Program mentorship/Personal reach out from leadership							N/A
0								Concerns about your own health and safety	Being a possible carrier of COVID to those you live with			Having a lack of resources in the healthcare setting				1	Childcare offered		Care package/Gift bag		Program mentorship/Personal reach out from leadership						Program mentorship/Personal reach out from leadership
0								Concerns about your own health and safety	Being a possible carrier of COVID to those you live with				Childcare difficulties			1		Counseling services offered			Program mentorship/Personal reach out from leadership						Program mentorship/Personal reach out from leadership
1		Spending time with or talking to family and/or friends	Exercise or Yoga				Religious activities		Being a possible carrier of COVID to those you live with				Childcare difficulties	Financial instability		1		Counseling services offered			Program mentorship/Personal reach out from leadership							N/A
1	App-based mindfulness (i.e. Headspace, Calm, etc)						spending time outside			Having to treat coworkers		Having a lack of resources in the healthcare setting			The negativity of my co-workers and others around me	1	Childcare offered	Counseling services offered		Meals provided/Meal discounts						Meals provided/Meal discounts	Program mentorship/Personal reach out from leadership
1		Spending time with or talking to family and/or friends	Exercise or Yoga	Spending time with pets			Running	Concerns about your own health and safety	Being a possible carrier of COVID to those you live with			Having a lack of resources in the healthcare setting				1		Counseling services offered			Program mentorship/Personal reach out from leadership							N/A
1	App-based mindfulness (i.e. Headspace, Calm, etc)	Spending time with or talking to family and/or friends	Exercise or Yoga	Spending time with pets				Concerns about your own health and safety	Being a possible carrier of COVID to those you live with		Having witnessed mortality					0												N/A
1		Spending time with or talking to family and/or friends			Writing/Music/Art							Having a lack of resources in the healthcare setting	Childcare difficulties		Being able to travel and be present with family who live separately from me	1	Childcare offered	Counseling services offered			Program mentorship/Personal reach out from leadership						Program mentorship/Personal reach out from leadership
1		Spending time with or talking to family and/or friends		Spending time with pets				Concerns about your own health and safety	Being a possible carrier of COVID to those you live with		Having witnessed mortality					0												N/A
1		Spending time with or talking to family and/or friends						Concerns about your own health and safety					Childcare difficulties		Uncertainty regarding possible redeployment to another medical specialty	1		Counseling services offered			Program mentorship/Personal reach out from leadership						Program mentorship/Personal reach out from leadership
0								Concerns about your own health and safety	Being a possible carrier of COVID to those you live with					Financial instability		1	Childcare offered	Counseling services offered	Care package/Gift bag	Meals provided/Meal discounts	Program mentorship/Personal reach out from leadership					Meals provided/Meal discounts
1	App-based mindfulness (i.e. Headspace, Calm, etc)	Spending time with or talking to family and/or friends	Exercise or Yoga		Writing/Music/Art			Concerns about your own health and safety	Being a possible carrier of COVID to those you live with						Lack of work	1		Counseling services offered		Meals provided/Meal discounts				Counseling services offered		Meals provided/Meal discounts
0		Spending time with or talking to family and/or friends						Concerns about your own health and safety	Being a possible carrier of COVID to those you live with			Having a lack of resources in the healthcare setting				0												N/A
0		Spending time with or talking to family and/or friends	Exercise or Yoga		Writing/Music/Art			Concerns about your own health and safety	Being a possible carrier of COVID to those you live with			Having a lack of resources in the healthcare setting				1	Childcare offered	Counseling services offered		Meals provided/Meal discounts	Program mentorship/Personal reach out from leadership							N/A
1		Spending time with or talking to family and/or friends	Exercise or Yoga	Spending time with pets	Writing/Music/Art			Concerns about your own health and safety	Being a possible carrier of COVID to those you live with					Financial instability		1		Counseling services offered			Program mentorship/Personal reach out from leadership							N/A
1		Spending time with or talking to family and/or friends				Reach out to my residency mentors for psychological support		Concerns about your own health and safety	Being a possible carrier of COVID to those you live with		Having witnessed mortality					1			Care package/Gift bag	Meals provided/Meal discounts						Meals provided/Meal discounts
0								Concerns about your own health and safety	Being a possible carrier of COVID to those you live with			Having a lack of resources in the healthcare setting				1		Counseling services offered		Meals provided/Meal discounts								N/A
1		Spending time with or talking to family and/or friends	Exercise or Yoga		Writing/Music/Art			Concerns about your own health and safety	Being a possible carrier of COVID to those you live with			Having a lack of resources in the healthcare setting				1					Program mentorship/Personal reach out from leadership							N/A
1		Spending time with or talking to family and/or friends						Concerns about your own health and safety	Being a possible carrier of COVID to those you live with		Having witnessed mortality					1		Counseling services offered		Meals provided/Meal discounts	Program mentorship/Personal reach out from leadership								Family support
1		Spending time with or talking to family and/or friends	Exercise or Yoga		Writing/Music/Art			Concerns about your own health and safety	Being a possible carrier of COVID to those you live with			Having a lack of resources in the healthcare setting				1		Counseling services offered		Meals provided/Meal discounts						Meals provided/Meal discounts
1			Exercise or Yoga	Spending time with pets					Being a possible carrier of COVID to those you live with			Having a lack of resources in the healthcare setting	Childcare difficulties			1					Program mentorship/Personal reach out from leadership						Program mentorship/Personal reach out from leadership
0								Concerns about your own health and safety	Being a possible carrier of COVID to those you live with						Aftermath of suspending all elective procedures	1					Program mentorship/Personal reach out from leadership							N/A
1		Spending time with or talking to family and/or friends	Exercise or Yoga					Concerns about your own health and safety				Having a lack of resources in the healthcare setting		Financial instability		1		Counseling services offered			Program mentorship/Personal reach out from leadership							N/A
0								Concerns about your own health and safety	Being a possible carrier of COVID to those you live with	Having to treat coworkers						1	Childcare offered	Counseling services offered			Program mentorship/Personal reach out from leadership							N/A
1				Spending time with pets	Writing/Music/Art				Being a possible carrier of COVID to those you live with					Financial instability	Economic calamity affecting future financial circumstances, concern for colleagues on frontlines being overworked/underpaid/not protected	1		Counseling services offered			Program mentorship/Personal reach out from leadership							N/A
1		Spending time with or talking to family and/or friends	Exercise or Yoga					Concerns about your own health and safety	Being a possible carrier of COVID to those you live with			Having a lack of resources in the healthcare setting				1		Counseling services offered		Meals provided/Meal discounts	Program mentorship/Personal reach out from leadership					Meals provided/Meal discounts
1		Spending time with or talking to family and/or friends	Exercise or Yoga	Spending time with pets	Writing/Music/Art				Being a possible carrier of COVID to those you live with				Childcare difficulties	Financial instability		0												N/A
1							We have meditation session in our program.			Having to treat coworkers	Having witnessed mortality			Financial instability		1			Care package/Gift bag	Meals provided/Meal discounts		Business Lyft account				Meals provided/Meal discounts			Business Lyft account
0								Concerns about your own health and safety				Having a lack of resources in the healthcare setting		Financial instability		1		Counseling services offered			Program mentorship/Personal reach out from leadership							N/A
0												Having a lack of resources in the healthcare setting		Financial instability	Visa instability	1		Counseling services offered		Meals provided/Meal discounts	Program mentorship/Personal reach out from leadership					Meals provided/Meal discounts	Program mentorship/Personal reach out from leadership	N/A
1								Concerns about your own health and safety	Being a possible carrier of COVID to those you live with						Unable to spend time with at risk family members	0												N/A
0								Concerns about your own health and safety	Being a possible carrier of COVID to those you live with				Childcare difficulties			1	Childcare offered	Counseling services offered		Meals provided/Meal discounts								N/A
1		Spending time with or talking to family and/or friends	Exercise or Yoga				15 min guided meditation twice weekly	Concerns about your own health and safety	Being a possible carrier of COVID to those you live with		Having witnessed mortality					1		Counseling services offered			Program mentorship/Personal reach out from leadership								Meditation session were helpful
0								Concerns about your own health and safety	Being a possible carrier of COVID to those you live with				Childcare difficulties			1		Counseling services offered		Meals provided/Meal discounts						Meals provided/Meal discounts
0											Having witnessed mortality	Having a lack of resources in the healthcare setting		Financial instability		1				Meals provided/Meal discounts								N/A
0								Concerns about your own health and safety	Being a possible carrier of COVID to those you live with			Having a lack of resources in the healthcare setting				0						Big						N/A
0								Concerns about your own health and safety	Being a possible carrier of COVID to those you live with					Financial instability		1						Increase salary						N/A
1		Spending time with or talking to family and/or friends	Exercise or Yoga		Writing/Music/Art			Concerns about your own health and safety	Being a possible carrier of COVID to those you live with			Having a lack of resources in the healthcare setting				1		Counseling services offered		Meals provided/Meal discounts						Meals provided/Meal discounts
0								Concerns about your own health and safety	Being a possible carrier of COVID to those you live with						isolation	1				Meals provided/Meal discounts	Program mentorship/Personal reach out from leadership					Meals provided/Meal discounts
0								Concerns about your own health and safety	Being a possible carrier of COVID to those you live with	Having to treat coworkers						1	Childcare offered	Counseling services offered		Meals provided/Meal discounts	Program mentorship/Personal reach out from leadership						Program mentorship/Personal reach out from leadership
0			Exercise or Yoga					Concerns about your own health and safety	Being a possible carrier of COVID to those you live with		Having witnessed mortality					1		Counseling services offered		Meals provided/Meal discounts					Care package/Gift bag	Meals provided/Meal discounts	Program mentorship/Personal reach out from leadership
1		Spending time with or talking to family and/or friends							Being a possible carrier of COVID to those you live with				Childcare difficulties	Financial instability		1	Childcare offered	Counseling services offered					Childcare offered
0			Exercise or Yoga	Spending time with pets	Writing/Music/Art			Concerns about your own health and safety						Financial instability	Metal health secondary to canceled board examinations	1	Childcare offered	Counseling services offered			Program mentorship/Personal reach out from leadership							N/A
0								Concerns about your own health and safety	Being a possible carrier of COVID to those you live with			Having a lack of resources in the healthcare setting				1		Counseling services offered			Program mentorship/Personal reach out from leadership							N/A
1		Spending time with or talking to family and/or friends	Exercise or Yoga			Reach out to my residency mentors for psychological support		Concerns about your own health and safety	Being a possible carrier of COVID to those you live with	Having to treat coworkers						1	Childcare offered	Counseling services offered		Meals provided/Meal discounts				Counseling services offered
0								Concerns about your own health and safety				Having a lack of resources in the healthcare setting			Political climate & spreading of false news; Figuring out daily food/groceries/etc.	1	Childcare offered											N/A
1			Exercise or Yoga					Concerns about your own health and safety	Being a possible carrier of COVID to those you live with			Having a lack of resources in the healthcare setting				1	Childcare offered	Counseling services offered		Meals provided/Meal discounts	Program mentorship/Personal reach out from leadership					Meals provided/Meal discounts
1		Spending time with or talking to family and/or friends							Being a possible carrier of COVID to those you live with			Having a lack of resources in the healthcare setting		Financial instability		1		Counseling services offered		Meals provided/Meal discounts		hotel respite				Meals provided/Meal discounts
1		Spending time with or talking to family and/or friends						Concerns about your own health and safety						Financial instability	responsible for others well being	1				Meals provided/Meal discounts		moral support				Meals provided/Meal discounts
1		Spending time with or talking to family and/or friends						Concerns about your own health and safety				Having a lack of resources in the healthcare setting		Financial instability		1		Counseling services offered		Meals provided/Meal discounts	Program mentorship/Personal reach out from leadership					Meals provided/Meal discounts
1		Spending time with or talking to family and/or friends	Exercise or Yoga					Concerns about your own health and safety	Being a possible carrier of COVID to those you live with					Financial instability		1		Counseling services offered		Meals provided/Meal discounts				Counseling services offered
1			Exercise or Yoga					Concerns about your own health and safety	Being a possible carrier of COVID to those you live with			Having a lack of resources in the healthcare setting				1		Counseling services offered		Meals provided/Meal discounts	Program mentorship/Personal reach out from leadership			Counseling services offered
1	App-based mindfulness (i.e. Headspace, Calm, etc)	Spending time with or talking to family and/or friends	Exercise or Yoga		Writing/Music/Art			Concerns about your own health and safety	Being a possible carrier of COVID to those you live with			Having a lack of resources in the healthcare setting				1		Counseling services offered			Program mentorship/Personal reach out from leadership					Meals provided/Meal discounts
1		Spending time with or talking to family and/or friends	Exercise or Yoga					Concerns about your own health and safety	Being a possible carrier of COVID to those you live with			Having a lack of resources in the healthcare setting				1		Counseling services offered		Meals provided/Meal discounts	Program mentorship/Personal reach out from leadership					Meals provided/Meal discounts
0								Concerns about your own health and safety			Having witnessed mortality	Having a lack of resources in the healthcare setting				1				Meals provided/Meal discounts						Meals provided/Meal discounts
1			Exercise or Yoga					Concerns about your own health and safety	Being a possible carrier of COVID to those you live with			Having a lack of resources in the healthcare setting				1		Counseling services offered										N/A
0								Concerns about your own health and safety	Being a possible carrier of COVID to those you live with			Having a lack of resources in the healthcare setting				1	Childcare offered	Counseling services offered	Care package/Gift bag	Meals provided/Meal discounts	Program mentorship/Personal reach out from leadership							N/A	Did not use
1		Spending time with or talking to family and/or friends							Being a possible carrier of COVID to those you live with			Having a lack of resources in the healthcare setting			The possible inadvertant spread of infection to my patients	1		Counseling services offered			Program mentorship/Personal reach out from leadership						Program mentorship/Personal reach out from leadership
1			Exercise or Yoga						Being a possible carrier of COVID to those you live with			Having a lack of resources in the healthcare setting			Affecting my medical and surgical training	1		Counseling services offered		Meals provided/Meal discounts						Meals provided/Meal discounts
1	App-based mindfulness (i.e. Headspace, Calm, etc)							Concerns about your own health and safety	Being a possible carrier of COVID to those you live with					Financial instability		1		Counseling services offered		Meals provided/Meal discounts				Counseling services offered
1		Spending time with or talking to family and/or friends	Exercise or Yoga	Spending time with pets				Concerns about your own health and safety				Having a lack of resources in the healthcare setting		Financial instability		0												N/A
1	App-based mindfulness (i.e. Headspace, Calm, etc)			Spending time with pets				Concerns about your own health and safety				Having a lack of resources in the healthcare setting		Financial instability		1	Childcare offered	Counseling services offered	Care package/Gift bag	Meals provided/Meal discounts			Childcare offered	Counseling services offered	Care package/Gift bag
1		Spending time with or talking to family and/or friends	Exercise or Yoga	Spending time with pets	Writing/Music/Art			Concerns about your own health and safety	Being a possible carrier of COVID to those you live with					Financial instability		1					Program mentorship/Personal reach out from leadership								The meager resources offered were not helpful
0								Concerns about your own health and safety					Childcare difficulties		Requests to be unnecessarily exposed to COVID-19 for outpatient healthcare that can be provided (and is being provided elsewhere) using telehealth technology.	1						not applicable							Being able to appeal to the administration in my department to support my requests to do non-essential outpatient care remotely. Albeit, this did not come without consequences from those running my training program.
1		Spending time with or talking to family and/or friends	Exercise or Yoga	Spending time with pets	Writing/Music/Art				Being a possible carrier of COVID to those you live with			Having a lack of resources in the healthcare setting			just two	1	Childcare offered	Counseling services offered		Meals provided/Meal discounts	Program mentorship/Personal reach out from leadership					Meals provided/Meal discounts	Program mentorship/Personal reach out from leadership
0								Concerns about your own health and safety	Being a possible carrier of COVID to those you live with			Having a lack of resources in the healthcare setting				1		Counseling services offered		Meals provided/Meal discounts								N/A
1			Exercise or Yoga					Concerns about your own health and safety				Having a lack of resources in the healthcare setting		Financial instability		1	Childcare offered	Counseling services offered		Meals provided/Meal discounts	Program mentorship/Personal reach out from leadership					Meals provided/Meal discounts
1		Spending time with or talking to family and/or friends	Exercise or Yoga		Writing/Music/Art			Concerns about your own health and safety	Being a possible carrier of COVID to those you live with				Childcare difficulties			1		Counseling services offered										N/A
1	App-based mindfulness (i.e. Headspace, Calm, etc)		Exercise or Yoga	Spending time with pets	Writing/Music/Art			Concerns about your own health and safety	Being a possible carrier of COVID to those you live with					Financial instability		1		Counseling services offered			Program mentorship/Personal reach out from leadership			Counseling services offered
1	App-based mindfulness (i.e. Headspace, Calm, etc)	Spending time with or talking to family and/or friends	Exercise or Yoga		Writing/Music/Art			Concerns about your own health and safety	Being a possible carrier of COVID to those you live with			Having a lack of resources in the healthcare setting				0												N/A
0								Concerns about your own health and safety		Having to treat coworkers		Having a lack of resources in the healthcare setting				1	Childcare offered	Counseling services offered			Program mentorship/Personal reach out from leadership						Program mentorship/Personal reach out from leadership
0								Concerns about your own health and safety	Being a possible carrier of COVID to those you live with					Financial instability		1	Childcare offered	Counseling services offered		Meals provided/Meal discounts						Meals provided/Meal discounts
1		Spending time with or talking to family and/or friends	Exercise or Yoga		Writing/Music/Art			Concerns about your own health and safety	Being a possible carrier of COVID to those you live with				Childcare difficulties			1	Childcare offered	Counseling services offered			Program mentorship/Personal reach out from leadership						Program mentorship/Personal reach out from leadership
1		Spending time with or talking to family and/or friends	Exercise or Yoga		Writing/Music/Art			Concerns about your own health and safety	Being a possible carrier of COVID to those you live with			Having a lack of resources in the healthcare setting				1						people seem caring						N/A
1		Spending time with or talking to family and/or friends	Exercise or Yoga	Spending time with pets				Concerns about your own health and safety				Having a lack of resources in the healthcare setting			being a possible/asymptomatic carrier of COVID to those I work with	1		Counseling services offered			Program mentorship/Personal reach out from leadership	mandated time away from service to complete clinical duties remotely							mandated time away from service to complete clinical duties remotely
1		Spending time with or talking to family and/or friends	Exercise or Yoga								Having witnessed mortality	Having a lack of resources in the healthcare setting		Financial instability		1	Childcare offered	Counseling services offered			Program mentorship/Personal reach out from leadership			Counseling services offered			Program mentorship/Personal reach out from leadership
1		Spending time with or talking to family and/or friends	Exercise or Yoga	Spending time with pets					Being a possible carrier of COVID to those you live with	Having to treat coworkers					Loss of control or, at the very least, some degree of predictability in my worklife.	1		Counseling services offered										N/A
1							religious	Concerns about your own health and safety	Being a possible carrier of COVID to those you live with					Financial instability		1	Childcare offered	Counseling services offered			Program mentorship/Personal reach out from leadership						Program mentorship/Personal reach out from leadership
1		Spending time with or talking to family and/or friends	Exercise or Yoga					Concerns about your own health and safety		Having to treat coworkers		Having a lack of resources in the healthcare setting				1		Counseling services offered			Program mentorship/Personal reach out from leadership			Counseling services offered			Program mentorship/Personal reach out from leadership
1	App-based mindfulness (i.e. Headspace, Calm, etc)		Exercise or Yoga					Concerns about your own health and safety				Having a lack of resources in the healthcare setting		Financial instability		0												N/A
0		Spending time with or talking to family and/or friends							Being a possible carrier of COVID to those you live with					Financial instability	na	1		Counseling services offered			Program mentorship/Personal reach out from leadership							N/A
1		Spending time with or talking to family and/or friends	Exercise or Yoga		Writing/Music/Art	Reach out to my residency mentors for psychological support			Being a possible carrier of COVID to those you live with			Having a lack of resources in the healthcare setting		Financial instability		1		Counseling services offered			Program mentorship/Personal reach out from leadership								0ne, they dont offer anything that's really helped
1	App-based mindfulness (i.e. Headspace, Calm, etc)	Spending time with or talking to family and/or friends	Exercise or Yoga				Video games	Concerns about your own health and safety	Being a possible carrier of COVID to those you live with					Financial instability		1		Counseling services offered										N/A
0								Concerns about your own health and safety	Being a possible carrier of COVID to those you live with						no other	1				Meals provided/Meal discounts						Meals provided/Meal discounts
0								Concerns about your own health and safety	Being a possible carrier of COVID to those you live with			Having a lack of resources in the healthcare setting				1					Program mentorship/Personal reach out from leadership							N/A
1	App-based mindfulness (i.e. Headspace, Calm, etc)	Spending time with or talking to family and/or friends	Exercise or Yoga	Spending time with pets	Writing/Music/Art	Reach out to my residency mentors for psychological support		Concerns about your own health and safety	Being a possible carrier of COVID to those you live with			Having a lack of resources in the healthcare setting				1	Childcare offered	Counseling services offered	Care package/Gift bag		Program mentorship/Personal reach out from leadership			Counseling services offered			Program mentorship/Personal reach out from leadership
1	App-based mindfulness (i.e. Headspace, Calm, etc)	Spending time with or talking to family and/or friends						Concerns about your own health and safety	Being a possible carrier of COVID to those you live with					Financial instability		1		Counseling services offered							Care package/Gift bag	Meals provided/Meal discounts			Hazard Pay
1		Spending time with or talking to family and/or friends	Exercise or Yoga					Concerns about your own health and safety	Being a possible carrier of COVID to those you live with			Having a lack of resources in the healthcare setting				1				Meals provided/Meal discounts	Program mentorship/Personal reach out from leadership							N/A
1			Exercise or Yoga					Concerns about your own health and safety	Being a possible carrier of COVID to those you live with			Having a lack of resources in the healthcare setting				1				Meals provided/Meal discounts								N/A
1			Exercise or Yoga					Concerns about your own health and safety	Being a possible carrier of COVID to those you live with			Having a lack of resources in the healthcare setting				1				Meals provided/Meal discounts						Meals provided/Meal discounts
1		Spending time with or talking to family and/or friends	Exercise or Yoga	Spending time with pets				Concerns about your own health and safety	Being a possible carrier of COVID to those you live with			Having a lack of resources in the healthcare setting				1					Program mentorship/Personal reach out from leadership							N/A
1	App-based mindfulness (i.e. Headspace, Calm, etc)		Exercise or Yoga	Spending time with pets				Concerns about your own health and safety	Being a possible carrier of COVID to those you live with						Rotations being cancelled or switched	1	Childcare offered	Counseling services offered	Care package/Gift bag	Meals provided/Meal discounts	Program mentorship/Personal reach out from leadership				Care package/Gift bag	Meals provided/Meal discounts	Program mentorship/Personal reach out from leadership
1							Mediation	Concerns about your own health and safety	Being a possible carrier of COVID to those you live with					Financial instability		1	Childcare offered	Counseling services offered		Meals provided/Meal discounts	Program mentorship/Personal reach out from leadership							N/A
0								Concerns about your own health and safety				Having a lack of resources in the healthcare setting		Financial instability		1		Counseling services offered		Meals provided/Meal discounts	Program mentorship/Personal reach out from leadership							N/A
1			Exercise or Yoga					Concerns about your own health and safety				Having a lack of resources in the healthcare setting		Financial instability		1	Childcare offered	Counseling services offered		Meals provided/Meal discounts								N/A
1			Exercise or Yoga					Concerns about your own health and safety						Financial instability	Supporting family members who have lost jobs	1				Meals provided/Meal discounts	Program mentorship/Personal reach out from leadership							N/A
1			Exercise or Yoga					Concerns about your own health and safety	Being a possible carrier of COVID to those you live with				Childcare difficulties			1		Counseling services offered										N/A
1			Exercise or Yoga				Deep breathing and body awareness exercises	Concerns about your own health and safety				Having a lack of resources in the healthcare setting			Loneliness from isolation	1	Childcare offered	Counseling services offered			Program mentorship/Personal reach out from leadership						Program mentorship/Personal reach out from leadership
0		Spending time with or talking to family and/or friends		Spending time with pets				Concerns about your own health and safety	Being a possible carrier of COVID to those you live with			Having a lack of resources in the healthcare setting				1		Counseling services offered										N/A
1			Exercise or Yoga				Prayer					Having a lack of resources in the healthcare setting		Financial instability	Dealing with my coworkers fears and stress	0												N/A
1		Spending time with or talking to family and/or friends						Concerns about your own health and safety	Being a possible carrier of COVID to those you live with		Having witnessed mortality					1			Care package/Gift bag	Meals provided/Meal discounts	Program mentorship/Personal reach out from leadership				Care package/Gift bag	Meals provided/Meal discounts	Program mentorship/Personal reach out from leadership
0									Being a possible carrier of COVID to those you live with					Financial instability	Unrelated personal issues	1		Counseling services offered		Meals provided/Meal discounts	Program mentorship/Personal reach out from leadership					Meals provided/Meal discounts	Program mentorship/Personal reach out from leadership
1	App-based mindfulness (i.e. Headspace, Calm, etc)							Concerns about your own health and safety	Being a possible carrier of COVID to those you live with					Financial instability		1		Counseling services offered		Meals provided/Meal discounts								N/A
0								Concerns about your own health and safety				Having a lack of resources in the healthcare setting			constant media coverage	1		Counseling services offered										N/A
1	App-based mindfulness (i.e. Headspace, Calm, etc)	Spending time with or talking to family and/or friends			Writing/Music/Art	Reach out to my residency mentors for psychological support		Concerns about your own health and safety	Being a possible carrier of COVID to those you live with			Having a lack of resources in the healthcare setting				1		Counseling services offered										N/A
1		Spending time with or talking to family and/or friends	Exercise or Yoga					Concerns about your own health and safety	Being a possible carrier of COVID to those you live with						Lack of social interaction	1		Counseling services offered			Program mentorship/Personal reach out from leadership							N/A
0										Having to treat coworkers	Having witnessed mortality	Having a lack of resources in the healthcare setting				1				Meals provided/Meal discounts								N/A
0								Concerns about your own health and safety	Being a possible carrier of COVID to those you live with			Having a lack of resources in the healthcare setting				0												N/A
0											Having witnessed mortality		Childcare difficulties	Financial instability		1			Care package/Gift bag	Meals provided/Meal discounts						Meals provided/Meal discounts
0											Having witnessed mortality	Having a lack of resources in the healthcare setting			Parent's catching COVID	1			Care package/Gift bag	Meals provided/Meal discounts						Meals provided/Meal discounts
1							guided meditations from my favorite teachers on youtube, workbook based mindfulness and self-compassion exercises	Concerns about your own health and safety	Being a possible carrier of COVID to those you live with			Having a lack of resources in the healthcare setting				0												N/A
1	App-based mindfulness (i.e. Headspace, Calm, etc)	Spending time with or talking to family and/or friends		Spending time with pets				Concerns about your own health and safety	Being a possible carrier of COVID to those you live with			Having a lack of resources in the healthcare setting				1		Counseling services offered		Meals provided/Meal discounts	Program mentorship/Personal reach out from leadership					Meals provided/Meal discounts	Program mentorship/Personal reach out from leadership
1		Spending time with or talking to family and/or friends	Exercise or Yoga					Concerns about your own health and safety	Being a possible carrier of COVID to those you live with			Having a lack of resources in the healthcare setting				1	Childcare offered	Counseling services offered		Meals provided/Meal discounts	Program mentorship/Personal reach out from leadership						Program mentorship/Personal reach out from leadership
1	App-based mindfulness (i.e. Headspace, Calm, etc)						Prayer						Childcare difficulties	Financial instability	Catastrophizing of covid 19, effect on economy	1	Childcare offered	Counseling services offered		Meals provided/Meal discounts	Program mentorship/Personal reach out from leadership		Childcare offered
0								Concerns about your own health and safety				Having a lack of resources in the healthcare setting		Financial instability		1		Counseling services offered			Program mentorship/Personal reach out from leadership						Program mentorship/Personal reach out from leadership
1				Spending time with pets	Writing/Music/Art			Concerns about your own health and safety	Being a possible carrier of COVID to those you live with			Having a lack of resources in the healthcare setting				1		Counseling services offered										N/A
0									Being a possible carrier of COVID to those you live with	Having to treat coworkers	Having witnessed mortality					1				Meals provided/Meal discounts	Program mentorship/Personal reach out from leadership					Meals provided/Meal discounts
1	App-based mindfulness (i.e. Headspace, Calm, etc)	Spending time with or talking to family and/or friends						Concerns about your own health and safety	Being a possible carrier of COVID to those you live with			Having a lack of resources in the healthcare setting				1		Counseling services offered			Program mentorship/Personal reach out from leadership						Program mentorship/Personal reach out from leadership
1		Spending time with or talking to family and/or friends	Exercise or Yoga	Spending time with pets				Concerns about your own health and safety	Being a possible carrier of COVID to those you live with		Having witnessed mortality					1	Childcare offered	Counseling services offered	Care package/Gift bag	Meals provided/Meal discounts	Program mentorship/Personal reach out from leadership						Program mentorship/Personal reach out from leadership
0								Concerns about your own health and safety						Financial instability	Uncertainty if boards will happen in July as schedule or if I will have to wait a year.	0												N/A
0								Concerns about your own health and safety	Being a possible carrier of COVID to those you live with					Financial instability		1		Counseling services offered			Program mentorship/Personal reach out from leadership						Program mentorship/Personal reach out from leadership
0									Being a possible carrier of COVID to those you live with	Having to treat coworkers		Having a lack of resources in the healthcare setting				1	Childcare offered	Counseling services offered	Care package/Gift bag		Program mentorship/Personal reach out from leadership						Program mentorship/Personal reach out from leadership
0								Concerns about your own health and safety	Being a possible carrier of COVID to those you live with						Mismanagement and negligence of public health by elected officials at all levels of government. People insisting economics are more important than human lives.	1				Meals provided/Meal discounts		Flexibility with sick time if symptomatic, changing schedules so there is always backup residents.							Schedule adjustments to ensure I can take time off if I contract COVID.
1			Exercise or Yoga						Being a possible carrier of COVID to those you live with				Childcare difficulties	Financial instability		1		Counseling services offered		Meals provided/Meal discounts						Meals provided/Meal discounts
0								Concerns about your own health and safety	Being a possible carrier of COVID to those you live with			Having a lack of resources in the healthcare setting				0												N/A
0								Concerns about your own health and safety	Being a possible carrier of COVID to those you live with			Having a lack of resources in the healthcare setting				1	Childcare offered	Counseling services offered		Meals provided/Meal discounts								N/A
1		Spending time with or talking to family and/or friends	Exercise or Yoga					Concerns about your own health and safety	Being a possible carrier of COVID to those you live with				Childcare difficulties			1	Childcare offered	Counseling services offered			Program mentorship/Personal reach out from leadership		Childcare offered
1							Prayer	Concerns about your own health and safety	Being a possible carrier of COVID to those you live with					Financial instability		1	Childcare offered	Counseling services offered										N/A
1		Spending time with or talking to family and/or friends	Exercise or Yoga		Writing/Music/Art							Having a lack of resources in the healthcare setting		Financial instability	0t being able to do anything	1		Counseling services offered											Program didn’t provide anything helpful
1		Spending time with or talking to family and/or friends	Exercise or Yoga					Concerns about your own health and safety	Being a possible carrier of COVID to those you live with					Financial instability		1	Childcare offered	Counseling services offered										N/A
1		Spending time with or talking to family and/or friends					Long walks.	Concerns about your own health and safety	Being a possible carrier of COVID to those you live with						My training quality.	1				Meals provided/Meal discounts	Program mentorship/Personal reach out from leadership	Frequent zoom meetings to discuss the state of the pandemic, didactics, and just to check up on one another.				Meals provided/Meal discounts
1	App-based mindfulness (i.e. Headspace, Calm, etc)	Spending time with or talking to family and/or friends	Exercise or Yoga		Writing/Music/Art			Concerns about your own health and safety	Being a possible carrier of COVID to those you live with			Having a lack of resources in the healthcare setting				1		Counseling services offered		Meals provided/Meal discounts		PPE, Re usable masks							Appropriate equipment
1		Spending time with or talking to family and/or friends	Exercise or Yoga	Spending time with pets	Writing/Music/Art				Being a possible carrier of COVID to those you live with			Having a lack of resources in the healthcare setting		Financial instability		1	Childcare offered				Program mentorship/Personal reach out from leadership							N/A
1		Spending time with or talking to family and/or friends	Exercise or Yoga					Concerns about your own health and safety	Being a possible carrier of COVID to those you live with						Effect on training	1		Counseling services offered		Meals provided/Meal discounts	Program mentorship/Personal reach out from leadership							N/A
1		Spending time with or talking to family and/or friends	Exercise or Yoga					Concerns about your own health and safety	Being a possible carrier of COVID to those you live with			Having a lack of resources in the healthcare setting				1	Childcare offered	Counseling services offered											All the help offered is suboptimal
1		Spending time with or talking to family and/or friends	Exercise or Yoga	Spending time with pets				Concerns about your own health and safety	Being a possible carrier of COVID to those you live with	Having to treat coworkers						1		Counseling services offered		Meals provided/Meal discounts	Program mentorship/Personal reach out from leadership					Meals provided/Meal discounts
0								Concerns about your own health and safety	Being a possible carrier of COVID to those you live with			Having a lack of resources in the healthcare setting				1		Counseling services offered						Counseling services offered
0								Concerns about your own health and safety	Being a possible carrier of COVID to those you live with						Unable to see family	1		Counseling services offered	Care package/Gift bag	Meals provided/Meal discounts						Meals provided/Meal discounts
0		Spending time with or talking to family and/or friends		Spending time with pets				Concerns about your own health and safety	Being a possible carrier of COVID to those you live with		Having witnessed mortality					1	Childcare offered	Counseling services offered	Care package/Gift bag						Care package/Gift bag
1		Spending time with or talking to family and/or friends	Exercise or Yoga					Concerns about your own health and safety	Being a possible carrier of COVID to those you live with		Having witnessed mortality					1					Program mentorship/Personal reach out from leadership							N/A
0								Concerns about your own health and safety				Having a lack of resources in the healthcare setting		Financial instability		1				Meals provided/Meal discounts								N/A
1		Spending time with or talking to family and/or friends	Exercise or Yoga					Concerns about your own health and safety	Being a possible carrier of COVID to those you live with			Having a lack of resources in the healthcare setting				1				Meals provided/Meal discounts								N/A
0								Concerns about your own health and safety	Being a possible carrier of COVID to those you live with		Having witnessed mortality					1		Counseling services offered										N/A
0								Concerns about your own health and safety	Being a possible carrier of COVID to those you live with			Having a lack of resources in the healthcare setting				0												N/A
1	App-based mindfulness (i.e. Headspace, Calm, etc)	Spending time with or talking to family and/or friends	Exercise or Yoga	Spending time with pets					Being a possible carrier of COVID to those you live with		Having witnessed mortality	Having a lack of resources in the healthcare setting				1		Counseling services offered										N/A
1		Spending time with or talking to family and/or friends	Exercise or Yoga		Writing/Music/Art				Being a possible carrier of COVID to those you live with					Financial instability	financial instability of those who live near me	1	Childcare offered	Counseling services offered		Meals provided/Meal discounts	Program mentorship/Personal reach out from leadership					Meals provided/Meal discounts
0								Concerns about your own health and safety				Having a lack of resources in the healthcare setting		Financial instability		1		Counseling services offered			Program mentorship/Personal reach out from leadership						Program mentorship/Personal reach out from leadership
0							Scholary activities	Concerns about your own health and safety				Having a lack of resources in the healthcare setting		Financial instability		1						Absolutely...............nothing						N/A
1		Spending time with or talking to family and/or friends	Exercise or Yoga		Writing/Music/Art			Concerns about your own health and safety				Having a lack of resources in the healthcare setting			Worry about my parents' health and safety	1	Childcare offered	Counseling services offered	Care package/Gift bag		Program mentorship/Personal reach out from leadership							N/A
1		Spending time with or talking to family and/or friends	Exercise or Yoga					Concerns about your own health and safety	Being a possible carrier of COVID to those you live with					Financial instability		1	Childcare offered			Meals provided/Meal discounts	Program mentorship/Personal reach out from leadership					Meals provided/Meal discounts	Program mentorship/Personal reach out from leadership
0		Spending time with or talking to family and/or friends	Exercise or Yoga			Reach out to my residency mentors for psychological support		Concerns about your own health and safety	Being a possible carrier of COVID to those you live with					Financial instability		1	Childcare offered	Counseling services offered			Program mentorship/Personal reach out from leadership						Program mentorship/Personal reach out from leadership
1			Exercise or Yoga				Computer games	Concerns about your own health and safety	Being a possible carrier of COVID to those you live with			Having a lack of resources in the healthcare setting				0												N/A
0								Concerns about your own health and safety				Having a lack of resources in the healthcare setting			no gym, time it takes to buy groceries, no beach time	1					Program mentorship/Personal reach out from leadership							N/A
0								Concerns about your own health and safety	Being a possible carrier of COVID to those you live with						0t being able to see family	1	Childcare offered	Counseling services offered	Care package/Gift bag									N/A
1	App-based mindfulness (i.e. Headspace, Calm, etc)	Spending time with or talking to family and/or friends	Exercise or Yoga					Concerns about your own health and safety	Being a possible carrier of COVID to those you live with			Having a lack of resources in the healthcare setting				1		Counseling services offered			Program mentorship/Personal reach out from leadership							N/A
1			Exercise or Yoga					Concerns about your own health and safety	Being a possible carrier of COVID to those you live with			Having a lack of resources in the healthcare setting				1	Childcare offered	Counseling services offered		Meals provided/Meal discounts	Program mentorship/Personal reach out from leadership						Program mentorship/Personal reach out from leadership
1		Spending time with or talking to family and/or friends	Exercise or Yoga						Being a possible carrier of COVID to those you live with		Having witnessed mortality				Children having difficulty staying at home, no major difficulties.	1		Counseling services offered			Program mentorship/Personal reach out from leadership							N/A
1	App-based mindfulness (i.e. Headspace, Calm, etc)	Spending time with or talking to family and/or friends			Writing/Music/Art			Concerns about your own health and safety	Being a possible carrier of COVID to those you live with			Having a lack of resources in the healthcare setting				1	Childcare offered	Counseling services offered	Care package/Gift bag	Meals provided/Meal discounts	Program mentorship/Personal reach out from leadership			Counseling services offered	Care package/Gift bag		Program mentorship/Personal reach out from leadership
0									Being a possible carrier of COVID to those you live with			Having a lack of resources in the healthcare setting			Extra work hours and duties not familiar to us	1		Counseling services offered										N/A
1	App-based mindfulness (i.e. Headspace, Calm, etc)	Spending time with or talking to family and/or friends	Exercise or Yoga	Spending time with pets				Concerns about your own health and safety	Being a possible carrier of COVID to those you live with			Having a lack of resources in the healthcare setting				1		Counseling services offered			Program mentorship/Personal reach out from leadership							N/A
1		Spending time with or talking to family and/or friends	Exercise or Yoga				reading for fun	Concerns about your own health and safety	Being a possible carrier of COVID to those you live with					Financial instability		1	Childcare offered	Counseling services offered		Meals provided/Meal discounts	Program mentorship/Personal reach out from leadership		Childcare offered	Counseling services offered
1		Spending time with or talking to family and/or friends	Exercise or Yoga	Spending time with pets	Writing/Music/Art			Concerns about your own health and safety	Being a possible carrier of COVID to those you live with	Having to treat coworkers						1		Counseling services offered		Meals provided/Meal discounts	Program mentorship/Personal reach out from leadership						Program mentorship/Personal reach out from leadership
0								Concerns about your own health and safety	Being a possible carrier of COVID to those you live with			Having a lack of resources in the healthcare setting				1		Counseling services offered										N/A
1		Spending time with or talking to family and/or friends		Spending time with pets				Concerns about your own health and safety	Being a possible carrier of COVID to those you live with					Financial instability		1	Childcare offered	Counseling services offered			Program mentorship/Personal reach out from leadership								0thing offered is truly helpful, and mostly insulting.
1		Spending time with or talking to family and/or friends	Exercise or Yoga		Writing/Music/Art		meditation	Concerns about your own health and safety	Being a possible carrier of COVID to those you live with						perceived mild increase in crime	1	Childcare offered			Meals provided/Meal discounts	Program mentorship/Personal reach out from leadership							N/A
1		Spending time with or talking to family and/or friends	Exercise or Yoga	Spending time with pets				Concerns about your own health and safety			Having witnessed mortality				Concern for health of family	1	Childcare offered	Counseling services offered		Meals provided/Meal discounts	Program mentorship/Personal reach out from leadership					Meals provided/Meal discounts
1			Exercise or Yoga					Concerns about your own health and safety	Being a possible carrier of COVID to those you live with					Financial instability		0												N/A
1		Spending time with or talking to family and/or friends		Spending time with pets				Concerns about your own health and safety					Childcare difficulties		Inability to get a job	1		Counseling services offered										N/A
1		Spending time with or talking to family and/or friends	Exercise or Yoga					Concerns about your own health and safety				Having a lack of resources in the healthcare setting			Affect on resident education	1	Childcare offered	Counseling services offered										N/A
1							meditation	Concerns about your own health and safety				Having a lack of resources in the healthcare setting		Financial instability		1		Counseling services offered						Counseling services offered
0								Concerns about your own health and safety	Being a possible carrier of COVID to those you live with			Having a lack of resources in the healthcare setting				0												N/A
0									Being a possible carrier of COVID to those you live with			Having a lack of resources in the healthcare setting			My family (children and pregnant wife) protection from myself for possible exposure at work	1					Program mentorship/Personal reach out from leadership						Program mentorship/Personal reach out from leadership
1		Spending time with or talking to family and/or friends	Exercise or Yoga		Writing/Music/Art			Concerns about your own health and safety			Having witnessed mortality	Having a lack of resources in the healthcare setting				1		Counseling services offered			Program mentorship/Personal reach out from leadership						Program mentorship/Personal reach out from leadership
1		Spending time with or talking to family and/or friends			Writing/Music/Art			Concerns about your own health and safety			Having witnessed mortality			Financial instability		1		Counseling services offered			Program mentorship/Personal reach out from leadership							N/A
0					Writing/Music/Art			Concerns about your own health and safety				Having a lack of resources in the healthcare setting			Inability to maintain adequate volume of procedures to improve my specialty-related skills, as our outpatient and procedures are essentially shut down	1		Counseling services offered			Program mentorship/Personal reach out from leadership							N/A
0											Having witnessed mortality	Having a lack of resources in the healthcare setting		Financial instability		1	Childcare offered	Counseling services offered		Meals provided/Meal discounts	Program mentorship/Personal reach out from leadership					Meals provided/Meal discounts	Program mentorship/Personal reach out from leadership
1								Concerns about your own health and safety	Being a possible carrier of COVID to those you live with		Having witnessed mortality					1					Program mentorship/Personal reach out from leadership							N/A
0									Being a possible carrier of COVID to those you live with			Having a lack of resources in the healthcare setting		Financial instability		1		Counseling services offered			Program mentorship/Personal reach out from leadership							N/A
0								Concerns about your own health and safety				Having a lack of resources in the healthcare setting		Financial instability		1		Counseling services offered			Program mentorship/Personal reach out from leadership							N/A
1		Spending time with or talking to family and/or friends	Exercise or Yoga						Being a possible carrier of COVID to those you live with		Having witnessed mortality	Having a lack of resources in the healthcare setting				1		Counseling services offered			Program mentorship/Personal reach out from leadership						Program mentorship/Personal reach out from leadership
0									Being a possible carrier of COVID to those you live with	Having to treat coworkers		Having a lack of resources in the healthcare setting				1	Childcare offered						Childcare offered		Care package/Gift bag	Meals provided/Meal discounts	Program mentorship/Personal reach out from leadership
1		Spending time with or talking to family and/or friends	Exercise or Yoga					Concerns about your own health and safety				Having a lack of resources in the healthcare setting			working a lot then being socially isolated when coming home	1	Childcare offered	Counseling services offered		Meals provided/Meal discounts	Program mentorship/Personal reach out from leadership						Program mentorship/Personal reach out from leadership
0								Concerns about your own health and safety	Being a possible carrier of COVID to those you live with			Having a lack of resources in the healthcare setting				1		Counseling services offered										N/A
1		Spending time with or talking to family and/or friends				Reach out to my residency mentors for psychological support		Concerns about your own health and safety	Being a possible carrier of COVID to those you live with			Having a lack of resources in the healthcare setting				1						Fucking nothing						N/A
1			Exercise or Yoga						Being a possible carrier of COVID to those you live with			Having a lack of resources in the healthcare setting		Financial instability		1	Childcare offered	Counseling services offered										N/A
1		Spending time with or talking to family and/or friends	Exercise or Yoga	Spending time with pets	Writing/Music/Art			Concerns about your own health and safety			Having witnessed mortality			Financial instability		0												N/A
1	App-based mindfulness (i.e. Headspace, Calm, etc)	Spending time with or talking to family and/or friends	Exercise or Yoga						Being a possible carrier of COVID to those you live with			Having a lack of resources in the healthcare setting			Concerns about my families health and safety	1		Counseling services offered			Program mentorship/Personal reach out from leadership							N/A
1		Spending time with or talking to family and/or friends	Exercise or Yoga					Concerns about your own health and safety	Being a possible carrier of COVID to those you live with			Having a lack of resources in the healthcare setting				1		Counseling services offered										N/A
1		Spending time with or talking to family and/or friends	Exercise or Yoga						Being a possible carrier of COVID to those you live with				Childcare difficulties	Financial instability		1	Childcare offered	Counseling services offered		Meals provided/Meal discounts	Program mentorship/Personal reach out from leadership		Childcare offered			Meals provided/Meal discounts
0								Concerns about your own health and safety	Being a possible carrier of COVID to those you live with			Having a lack of resources in the healthcare setting				1	Childcare offered	Counseling services offered			Program mentorship/Personal reach out from leadership							N/A
1		Spending time with or talking to family and/or friends	Exercise or Yoga	Spending time with pets								Having a lack of resources in the healthcare setting		Financial instability	0 recreational activities available	1	Childcare offered	Counseling services offered			Program mentorship/Personal reach out from leadership							N/A
[truncated: 110 more rows]
